# Supplementary material for: An atlas of epithelial cell states and plasticity in lung adenocarcinoma
Source: Nature. 2024 Feb 28;627(8004):656–63. doi: 10.1038/s41586-024-07113-9 (PMC10954546; doi:10.1038/s41586-024-07113-9)
Supplement: Supplementary file 4 — Supplementary Tables 1–12. [file 41586_2024_7113_MOESM4_ESM.xlsx]

## Sheet: Table of contents
Supplementary Tables
Supplementary Table 1. Clinicopathological features of LUAD patients in this study.
Supplementary Table 2. Sample level summary of sequencing data quality metrics.
Supplementary Table 3. Top 50 DEGs of major epithelial lineages identified among 246,102 cells.
Supplementary Table 4. Patient level summary statistics of CytoTRACE scores in 17,064 malignant cells.
Supplementary Table 5. Summary of human cell fractions with different driver mutations in meta-groups.
Supplementary Table 6. KRAS signature genes derived in this study.
Supplementary Table 7. Differentially expressed genes between human KACs and other AICs.
Supplementary Table 8. Differentially expressed genes between human KACs and other alveolar cells.
Supplementary Table 9. Fractions of human alveolar and malignant cells with KRASG12D mutations.
Supplementary Table 10. Top 50 DEGs between lung epithelial lineages in Gprc5a-/- mice.
Supplementary Table 11. Fractions of alveolar and malignant cells with KrasG12D mutations in lungs of Gprc5a-/- mice exposed to NNK or saline.
Supplementary Table 12. Summary statistics of inferred pseudotime scores in alveolar and tumour cells in lungs of Gprc5a-/- mice exposed to NNK or saline.

## Sheet: Table 1
Supplementary Table 1. Clinicopathological features of LUAD patients in this study.
Patient ID	Sex	Smoking status	Age	Pathologic Stage (AJCC 8th Edition)	Histological Grade	Histological subtype	Recurrent driver mutation	Tumor greatest dimension (cm)	Note
P6	Female	smoker	68	IA3	Well-differentiated (G1)	Acinar and lepidic	EGFR	2.5
P7	Female	never smoker	72	IIB	Well-differentiated (G1)	Acinar and lepidic	EGFR	3.5
P8	Female	never smoker	51	IIB	High grade (G3)	Predominantly solid	EGFR	3
P9	Female	never smoker	55	IIA	Moderately differentiated (G2)	Acinar (80%), lepidic (20%)	MET	5.1
P10	Female	never smoker	71	IIA	Moderately differentiated (G2)	Mucinous	KRAS	5
P11	Male	never smoker	41	IIA	Moderately differentiated (G2)	Papillary, bronchioloalveolar	Other	4.8
P12	Male	smoker	78	IB	Moderately differentiated (G2)	Acinar predominant, Lepidic (30%)	Other	3.3
P13	Male	smoker	76	IB	Well-differentiated (G1)	Colloid	Other	3.3
P14	Female	never smoker	65	IIIA	Well-differentiated (G1)	Mucinous	KRAS	7.5
P15	Male	never smoker	74	IB	Moderately differentiated (G2)	Acinar 60%,lipidic 20%, solid 20%	EGFR	3.7
P16	Female	smoker	82	IB	Moderately differentiated (G2)	Acinar (80%), lepidic (20%)	Other	3.8
P1	Female	never smoker	70	IIIA	Moderately differentiated (G2)	Acinar	EGFR	3.5	*
P2	Female	smoker	73	IB	Moderately differentiated (G2)	Mucinous	KRAS	3.5	*
P3	Female	smoker	58	IIIA	Moderately differentiated (G2)	Mucinous	Other	5.5	*
P4	Female	smoker	64	IIB	Moderately differentiated (G2)	Acinar predominant	MET	6.5	*
P5	Male	never smoker	71	IB	Moderately differentiated (G2)	Papillary predominant, micropapillary, solid	Other	4	*
*: Patient samples from our previous report PMID: 33972311

## Sheet: Table 2
Supplementary Table 2. Sample level summary of sequencing data quality metrics.
Patient ID	Field	Number of cells pass QC	Mean Reads per Cell	Median Genes per Cell	Number of Reads	Total Genes Detected		Patient	Field	celltype	number of proliferating cells detected
P6	adjacent	3993	96904	2652	420954573	21874		P1	tumour	proliferating_alveolar	1
	tumour	3866	116782	2654	589049249	22785		P2	adjacent	proliferating_alveolar	6
	distant	990	141801	2873	148324093	19231		P2	adjacent	proliferating_basal	3
	intermediate	4962	281937	3056	1504137593	22587		P2	distant	proliferating_alveolar	13
P7	tumour	3518	133592	2686	593550817	22843		P2	distant	proliferating_club	1
	distant	1539	128207	2922	230261386	19050		P2	intermediate	proliferating_alveolar	4
	adjacent	4093	118224	2939	562392680	22452		P2	intermediate	proliferating_basal	1
	intermediate	6840	80522	2991	593448529	22088		P2	intermediate	proliferating_club	1
P8	distant	1232	119415	2359	168614827	19449		P2	tumour	proliferating_alveolar	3
	tumour	423	190065	2451	227888753	21624		P2	tumour	proliferating_basal	10
	adjacent	2534	197078	2468	617839906	21584		P3	adjacent	proliferating_alveolar	1
	intermediate	4234	121885	2597	627220979	22902		P3	distant	proliferating_alveolar	60
P9	adjacent	311	113085	770	647865617	20215		P3	distant	proliferating_club	1
	intermediate	1028	165491	2538	190811864	18923		P3	intermediate	proliferating_alveolar	7
	distant	4187	123183	2700	591036825	22112		P3	intermediate	proliferating_club	1
	tumour	549	106816	2664	73596237	18971		P4	adjacent	proliferating_alveolar	8
P10	adjacent	25835	76570	2084	2703931996	25107		P4	adjacent	proliferating_club	1
	distant	4474	54399	2136	274769754	21619		P4	distant	proliferating_alveolar	15
	intermediate	11127	53304	2160	753297820	23392		P4	distant	proliferating_basal	6
	tumour	1564	87601	2382	218303051	22229		P4	intermediate	proliferating_alveolar	14
P11	adjacent	2571	64852	695	256879772	18362		P4	tumour	proliferating_alveolar	36
	intermediate	4540	69598	2077	365393348	22077		P5	adjacent	proliferating_alveolar	7
	distant	2094	90111	2225	209059648	19759		P5	adjacent	proliferating_basal	14
	tumour	778	62951	2278	234871845	22537		P5	distant	proliferating_alveolar	21
P12	adjacent	2095	114018	1908	390400945	22043		P5	distant	proliferating_basal	2
	intermediate	2556	64293	2151	227084012	21917		P5	distant	proliferating_club	1
	distant	1083	93422	2192	141814793	20283		P5	intermediate	proliferating_alveolar	20
	tumour	470	111962	2866	67401651	18999		P5	intermediate	proliferating_basal	10
P13	adjacent	1440	29774	498	444777571	21816		P5	intermediate	proliferating_club	3
	tumour	793	57267	1323	117970629	20597		P5	tumour	proliferating_alveolar	54
	intermediate	6065	45081	1755	556259063	23775		P5	tumour	proliferating_club	1
	distant	757	69224	2225	67009496	19229		P6	adjacent	proliferating_alveolar	10
P14	tumour	1914	67215	1214	333121119	22608		P6	adjacent	proliferating_club	2
	adjacent	3041	61467	2153	246115166	21926		P6	distant	proliferating_alveolar	3
	distant	2558	60104	2223	199246309	21623		P6	intermediate	proliferating_alveolar	9
	intermediate	7259	64787	2472	564942925	23594		P6	intermediate	proliferating_club	1
P15	distant	17962	60161	2147	1297679174	24472		P6	tumour	proliferating_alveolar	1
	intermediate	11147	52064	2253	648201130	23367		P6	tumour	proliferating_club	3
	adjacent	17769	65174	2326	1232392501	23586		P7	adjacent	proliferating_alveolar	4
	tumour	1919	59671	2443	177225496	21299		P7	adjacent	proliferating_basal	1
P16	distant	3390	66313	2343	240652998	20310		P7	distant	proliferating_alveolar	7
	tumour	257	143821	2378	94778396	19870		P7	intermediate	proliferating_alveolar	4
	adjacent	695	100213	2424	81173274	18227		P7	tumour	proliferating_alveolar	9
	intermediate	1295	131523	2600	188604460	18941		P7	tumour	proliferating_basal	2
								P7	tumour	proliferating_club	1
								P8	adjacent	proliferating_alveolar	5
								P8	adjacent	proliferating_club	3
								P8	distant	proliferating_alveolar	2
								P8	distant	proliferating_club	1
								P8	intermediate	proliferating_alveolar	7
								P8	intermediate	proliferating_basal	1
								P8	intermediate	proliferating_club	1
								P9	adjacent	proliferating_alveolar	1
								P9	adjacent	proliferating_basal	1
								P9	distant	proliferating_alveolar	5
								P9	intermediate	proliferating_alveolar	6
								P10	adjacent	proliferating_alveolar	13
								P10	adjacent	proliferating_basal	4
								P10	adjacent	proliferating_club	2
								P10	distant	proliferating_alveolar	6
								P10	distant	proliferating_basal	2
								P10	distant	proliferating_club	4
								P10	intermediate	proliferating_alveolar	12
								P10	intermediate	proliferating_basal	5
								P10	intermediate	proliferating_club	1
								P10	tumour	proliferating_alveolar	4
								P10	tumour	proliferating_basal	4
								P11	adjacent	proliferating_alveolar	6
								P11	distant	proliferating_alveolar	2
								P11	intermediate	proliferating_alveolar	5
								P11	tumour	proliferating_alveolar	2
								P12	adjacent	proliferating_club	1
								P12	distant	proliferating_alveolar	1
								P12	distant	proliferating_basal	1
								P12	distant	proliferating_club	1
								P12	intermediate	proliferating_alveolar	1
								P12	intermediate	proliferating_basal	2
								P12	intermediate	proliferating_club	1
								P12	tumour	proliferating_basal	1
								P13	distant	proliferating_alveolar	1
								P13	intermediate	proliferating_alveolar	2
								P13	intermediate	proliferating_basal	2
								P13	intermediate	proliferating_club	2
								P14	adjacent	proliferating_basal	2
								P14	adjacent	proliferating_club	1
								P14	distant	proliferating_alveolar	1
								P14	distant	proliferating_club	3
								P14	intermediate	proliferating_alveolar	4
								P14	intermediate	proliferating_basal	1
								P14	intermediate	proliferating_club	2
								P15	adjacent	proliferating_alveolar	16
								P15	distant	proliferating_alveolar	83
								P15	distant	proliferating_basal	1
								P15	distant	proliferating_club	9
								P15	intermediate	proliferating_alveolar	31
								P16	adjacent	proliferating_club	2
								P16	distant	proliferating_alveolar	2
								P16	intermediate	proliferating_alveolar	1
											663

## Sheet: Table 3
Supplementary Table 3. Top 50 DEGs of major epithelial lineages identified among 246,102 cells.
cell type	gene	avg_log2FC	pct.1	pct.2	p_val_adj	note
AT2	SFTPC	3.18045	0.999	0.794	0	shown representative marker
AT2	SFTPA1	3.08373	0.999	0.633	0
AT2	SFTPA2	3.02316	0.999	0.601	0
AT2	PGC	2.51449	0.976	0.322	0
AT2	WIF1	2.13199	0.932	0.246	0	shown representative marker
AT2	SFTPD	2.12961	0.989	0.468	0	shown representative marker
AT2	NAPSA	2.11927	0.999	0.647	0
AT2	ABCA3	2.11549	0.957	0.263	0
AT2	LRRK2	1.99943	0.95	0.296	0
AT2	LAMP3	1.98885	0.966	0.308	0
AT2	NNMT	1.93148	0.724	0.209	0
AT2	HHIP	1.87673	0.814	0.129	0	shown representative marker
AT2	NPC2	1.85374	0.996	0.808	0
AT2	DBI	1.64321	0.938	0.691	0
AT2	CA2	1.57458	0.795	0.156	0
AT2	FASN	1.56091	0.864	0.305	0
AT2	ALPL	1.55195	0.866	0.273	0
AT2	MFSD2A	1.55021	0.828	0.239	0
AT2	CXCL2	1.53878	0.812	0.509	0
AT2	ETV5	1.52499	0.796	0.179	0	shown representative marker
AT2	SFTPB	1.48094	1	0.841	0	shown representative marker
AT2	FABP5	1.4728	0.95	0.454	0
AT2	CSF3R	1.45869	0.788	0.142	0
AT2	CTSH	1.42415	0.991	0.815	0
AT2	DMBT1	1.41947	0.465	0.084	0
AT2	C11orf96	1.41766	0.614	0.12	0
AT2	MID1IP1	1.39007	0.839	0.417	0
AT2	SCD	1.31688	0.782	0.2	0
AT2	C3	1.31538	0.951	0.442	0
AT2	LPCAT1	1.29165	0.913	0.459	0
AT2	PLA2G1B	1.282	0.728	0.163	0
AT2	ALOX15B	1.28034	0.704	0.156	0
AT2	AK1	1.2566	0.803	0.382	0
AT2	TCIM	1.24298	0.867	0.439	0
AT2	RASGRF1	1.23273	0.651	0.106	0
AT2	HLA-DPB1	1.219	0.93	0.482	0
AT2	FMO5	1.20581	0.674	0.218	0
AT2	TTN	1.19966	0.546	0.087	0
AT2	CHI3L2	1.19644	0.571	0.093	0
AT2	LRRC36	1.19203	0.664	0.11	0
AT2	MALL	1.18657	0.907	0.491	0
AT2	C4BPA	1.186	0.867	0.291	0
AT2	DRAM1	1.18446	0.863	0.367	0
AT2	C2	1.1624	0.757	0.191	0
AT2	FGG	1.14662	0.18	0.04	0
AT2	FGGY	1.14642	0.784	0.328	0
AT2	CRTAC1	1.13929	0.7	0.132	0
AT2	CACNA2D2	1.1286	0.81	0.253	0
AT2	MUC1	1.12666	0.977	0.688	0
AT2	PEBP4	1.0944	0.902	0.375	0
AIC	IL32	1.30427	0.564	0.279	0
AIC	CTSE	1.29334	0.593	0.153	0
AIC	ADIRF	1.24111	0.904	0.805	0
AIC	MMP7	1.10481	0.356	0.145	0
AIC	UBD	1.09868	0.2	0.036	0
AIC	C19orf33	1.06045	0.863	0.665	0
AIC	RARRES3	1.00971	0.766	0.505	0
AIC	CAV1	1.00936	0.876	0.412	0
AIC	ANXA2	1.00236	0.958	0.813	0
AIC	KRT7	1.00054	0.918	0.602	0
AIC	BIRC3	0.995075	0.459	0.266	0
AIC	CLIC3	0.947823	0.827	0.586	0
AIC	AQP4	0.88675	0.8	0.573	0
AIC	MYL9	0.87315	0.795	0.47	0
AIC	MSLN	0.866876	0.591	0.341	0
AIC	CLDN18	0.78666	0.844	0.74	0
AIC	CD24	0.762754	0.487	0.264	0
AIC	CAV2	0.760984	0.727	0.357	0
AIC	TNNC1	0.730136	0.586	0.239	0
AIC	EMP2	0.712063	0.942	0.848	0
AIC	ZFAS1	0.69569	0.858	0.745	0
AIC	CLIC5	0.695252	0.508	0.182	0
AIC	MT1E	0.684539	0.762	0.59	0
AIC	IFT57	0.655821	0.805	0.671	0
AIC	ANXA3	0.654713	0.692	0.348	0
AIC	IFI27	0.647336	0.6	0.341	0
AIC	CYP4B1	0.642628	0.799	0.58	0
AIC	NRP2	0.633473	0.545	0.361	0
AIC	FOLR1	0.62701	0.889	0.827	0
AIC	LMO7	0.617847	0.898	0.795	0
AIC	CAVIN2	0.606952	0.613	0.334	0
AIC	HIST1H1C	0.59485	0.513	0.37	0
AIC	CAVIN1	0.585696	0.603	0.4	0
AIC	PRDX1	0.582345	0.917	0.84	0
AIC	CFLAR	0.573091	0.766	0.641	0
AIC	PAPSS2	0.565735	0.499	0.269	0
AIC	GPRC5A	0.539652	0.917	0.779	0
AIC	CD47	0.534174	0.813	0.693	0
AIC	C1orf116	0.528978	0.634	0.475	0
AIC	TAPBP	0.528873	0.707	0.587	0
AIC	CLDN4	0.528791	0.904	0.835	0
AIC	PTGS2	0.52069	0.249	0.104	0
AIC	MRPL14	0.511836	0.848	0.78	0
AIC	PSME1	0.511801	0.827	0.74	0
AIC	CD151	0.50915	0.851	0.73	0
AIC	SLC19A1	0.507832	0.347	0.114	0
AIC	TMOD3	0.506795	0.624	0.44	0
AIC	RAB11FIP1	0.500204	0.778	0.607	0
AIC	RNF213	0.499115	0.541	0.377	0
AIC	TUBB	0.496775	0.667	0.503	0
SDP	SCGB3A2	1.76201	0.965	0.696	0
SDP	MACROD2	1.48636	0.686	0.371	0
SDP	KIAA1324	1.46153	0.656	0.139	0
SDP	XAGE2	1.3585	0.271	0.028	0
SDP	APOD	1.15158	0.376	0.112	0
SDP	GDF15	1.10305	0.499	0.21	0
SDP	MRPS25	1.0673	0.603	0.33	0
SDP	CIT	0.983769	0.473	0.185	0
SDP	AGR3	0.922243	0.797	0.565	0
SDP	CAVIN2	0.906496	0.564	0.34	0
SDP	FABP5	0.864229	0.888	0.747	0
SDP	GPRC5A	0.856828	0.945	0.781	0
SDP	DAPK1	0.843848	0.614	0.444	0
SDP	CTSE	0.832201	0.448	0.165	0
SDP	HSD17B11	0.778194	0.622	0.437	0
SDP	AQP5	0.756119	0.428	0.131	0
SDP	CLIC6	0.708621	0.42	0.164	0
SDP	SFTA1P	0.703116	0.715	0.494	0
SDP	FAM129A	0.702749	0.343	0.101	0
SDP	CEACAM6	0.690763	0.667	0.291	0
SDP	SLC22A3	0.680933	0.476	0.292	0
SDP	ELF3	0.662061	0.918	0.82	0
SDP	ZFP36L1	0.658633	0.919	0.849	0
SDP	MUC21	0.626078	0.224	0.051	0
SDP	BCAM	0.619443	0.842	0.71	0
SDP	ERP27	0.585451	0.323	0.122	0
SDP	HSD17B13	0.58303	0.17	0.044	0
SDP	CP	0.5721	0.436	0.162	0
SDP	S100P	0.52079	0.277	0.083	0
SDP	CDK14	0.51648	0.246	0.076	0
SDP	PCSK2	0.463218	0.178	0.051	0
SDP	WNT5A	0.417864	0.21	0.067	0
SDP	GRHL1	0.412091	0.192	0.053	0
SDP	ATP6V1C2	0.373245	0.15	0.014	0
SDP	GPM6B	0.292762	0.168	0.048	0
SDP	CLIC5	0.286142	0.409	0.191	0
SDP	PARP14	0.70277	0.566	0.384	5.42755e-302
SDP	PIGR	0.582533	0.893	0.747	5.98451e-298
SDP	MUC4	0.505351	0.293	0.129	1.95176e-287
SDP	ALDH1A1	0.498938	0.635	0.459	1.34912e-282
SDP	ATP8A1	0.91434	0.543	0.375	7.38688e-277
SDP	SERPING1	0.641678	0.695	0.577	5.36143e-270
SDP	FAT1	0.628684	0.317	0.159	3.2063e-266
SDP	A1BG	0.30949	0.192	0.071	1.25454e-256
SDP	MFSD4A	0.324677	0.166	0.058	6.63018e-252
SDP	NOD1	0.57245	0.34	0.181	1.246e-250
SDP	FCGR2A	0.335468	0.152	0.05	5.71387e-250
SDP	AKAP13	0.49591	0.875	0.809	2.20995e-247
SDP	NEDD4L	0.5602	0.793	0.725	4.81049e-239
SDP	TEPP	0.293962	0.166	0.06	2.25555e-232
AT1	AGER	5.6063	0.995	0.246	0	shown representative marker
AT1	CAV1	4.47348	0.994	0.366	0	shown representative marker
AT1	EMP2	4.13011	0.993	0.835	0
AT1	RTKN2	3.81289	0.914	0.049	0
AT1	UPK3B	3.53279	0.847	0.066	0
AT1	S100A4	3.49697	0.772	0.297	0
AT1	SPOCK2	3.38878	0.863	0.017	0
AT1	MYL9	3.33947	0.962	0.428	0
AT1	RGCC	3.29736	0.889	0.187	0
AT1	TIMP3	3.23285	0.859	0.088	0
AT1	CAV2	2.9874	0.935	0.307	0
AT1	ANXA3	2.91798	0.924	0.297	0
AT1	CYP4B1	2.89536	0.942	0.548	0
AT1	AHNAK	2.82285	0.964	0.632	0
AT1	GAS6	2.67327	0.875	0.21	0
AT1	TSPAN13	2.66235	0.951	0.635	0
AT1	SPARC	2.6551	0.732	0.025	0
AT1	KRT7	2.65094	0.969	0.574	0	shown representative marker
AT1	TNNC1	2.63596	0.857	0.183	0
AT1	RAB11FIP1	2.59636	0.947	0.576	0
AT1	LMO7	2.57741	0.971	0.779	0
AT1	CLIC5	2.55707	0.856	0.119	0	shown representative marker
AT1	SEMA3B	2.49928	0.817	0.109	0
AT1	CD55	2.49326	0.965	0.79	0
AT1	CEACAM6	2.49167	0.843	0.236	0
AT1	ANOS1	2.48879	0.804	0.142	0
AT1	NCKAP5	2.45141	0.766	0.038	0
AT1	GPRC5A	2.41227	0.964	0.764	0
AT1	ANKRD1	2.38542	0.364	0.006	0
AT1	SCEL	2.31916	0.795	0.082	0
AT1	WFS1	2.29031	0.772	0.095	0
AT1	ARHGEF26	2.28678	0.772	0.088	0
AT1	PCYOX1	2.26302	0.833	0.356	0
AT1	ANXA2	2.21356	0.982	0.8	0
AT1	IGFBP7	2.20901	0.794	0.219	0
AT1	CLIC3	2.20635	0.912	0.56	0
AT1	MS4A15	2.18784	0.626	0.047	0
AT1	AQP4	2.17467	0.903	0.546	0
AT1	IL32	2.17313	0.784	0.233	0
AT1	CD151	2.16946	0.92	0.713	0
AT1	CTGF	2.161	0.634	0.155	0
AT1	NTM	2.12594	0.516	0.017	0
AT1	COL4A2	2.11811	0.673	0.015	0
AT1	SLC39A8	2.0903	0.946	0.687	0
AT1	CYR61	2.07872	0.81	0.428	0
AT1	VEGFA	2.06098	0.797	0.252	0
AT1	CST6	2.03161	0.706	0.079	0
AT1	GGTLC1	2.01836	0.622	0.127	0
AT1	TAGLN	1.94011	0.406	0.045	0
AT1	SUSD2	1.93601	0.889	0.649	0
AT1	PDPN	1.75349	0.663	0.086	0	shown representative marker
AT1	HBEGF	0.96826	0.41	0.189	0	shown representative marker
Ciliated	CAPS	5.16418	0.993	0.154	0	shown representative marker
Ciliated	C20orf85	4.64725	0.968	0.032	0
Ciliated	TMEM190	4.43695	0.958	0.022	0
Ciliated	C9orf24	4.38952	0.964	0.032	0
Ciliated	FAM183A	4.07602	0.97	0.024	0
Ciliated	TSPAN1	3.89379	0.978	0.188	0
Ciliated	RSPH1	3.78565	0.983	0.034	0
Ciliated	C1orf194	3.75008	0.945	0.016	0
Ciliated	CFAP157	3.63467	0.982	0.009	0
Ciliated	C11orf88	3.56428	0.95	0.017	0
Ciliated	ZMYND10	3.56294	0.975	0.034	0
Ciliated	SNTN	3.55707	0.959	0.021	0
Ciliated	TPPP3	3.39639	0.97	0.407	0
Ciliated	C2orf40	3.39596	0.873	0.016	0
Ciliated	DNAH12	3.26766	0.972	0.01	0
Ciliated	CCDC78	3.21772	0.959	0.008	0	shown representative marker
Ciliated	C5orf49	3.21253	0.944	0.075	0
Ciliated	C9orf116	3.17377	0.927	0.034	0
Ciliated	PIFO	3.14364	0.96	0.084	0	shown representative marker
Ciliated	LRRIQ1	3.14309	0.975	0.026	0
Ciliated	FAM92B	3.11673	0.954	0.01	0
Ciliated	MS4A8	3.06386	0.963	0.022	0
Ciliated	TUBA1A	3.02946	0.951	0.512	0
Ciliated	DNAAF1	2.92805	0.954	0.008	0
Ciliated	CCDC170	2.92741	0.948	0.012	0
Ciliated	TUBB4B	2.92291	0.972	0.778	0
Ciliated	MORN2	2.90519	0.933	0.214	0
Ciliated	ODF3B	2.90448	0.97	0.435	0
Ciliated	CAPSL	2.90216	0.927	0.01	0
Ciliated	CETN2	2.89045	0.929	0.2	0
Ciliated	DYNLRB2	2.88676	0.907	0.023	0
Ciliated	DYNLL1	2.8867	0.961	0.661	0
Ciliated	RP1	2.83357	0.949	0.064	0
Ciliated	ROPN1L	2.83242	0.934	0.01	0
Ciliated	WDR54	2.83015	0.943	0.075	0
Ciliated	HYDIN	2.83009	0.954	0.018	0
Ciliated	PSENEN	2.82132	0.947	0.372	0
Ciliated	FOXJ1	2.81643	0.925	0.037	0	shown representative marker
Ciliated	CRIP1	2.80376	0.914	0.381	0
Ciliated	DRC3	2.78888	0.959	0.022	0
Ciliated	SLC44A4	2.78775	0.969	0.316	0
Ciliated	EFCAB1	2.7808	0.948	0.014	0
Ciliated	CDHR3	2.7756	0.946	0.066	0
Ciliated	IGFBP7	2.73117	0.973	0.245	0
Ciliated	CFAP43	2.71863	0.943	0.016	0
Ciliated	EFHC1	2.71452	0.968	0.15	0
Ciliated	CHST9	2.67697	0.938	0.078	0
Ciliated	LRRC46	2.64583	0.927	0.011	0
Ciliated	CCDC146	2.60957	0.939	0.031	0
Ciliated	C12orf75	2.60583	0.889	0.036	0
Ciliated	TP73	0.875975	0.498	0.01	0	shown representative marker
Basal	KRT17	5.14045	0.97	0.087	0	shown representative marker
Basal	S100A2	4.28145	0.918	0.1	0
Basal	KRT15	4.00168	0.876	0.077	0	shown representative marker
Basal	KRT5	3.54197	0.836	0.025	0	shown representative marker
Basal	IGFBP2	3.02785	0.956	0.139	0
Basal	SERPINF1	2.85243	0.931	0.104	0
Basal	SAA1	2.8075	0.374	0.045	0
Basal	CLU	2.76631	0.958	0.548	0
Basal	IGFBP6	2.60124	0.452	0.05	0
Basal	IL33	2.49706	0.781	0.034	0
Basal	MT1X	2.43712	0.9	0.437	0
Basal	SERPINB3	2.38898	0.296	0.017	0
Basal	CLDN1	2.29932	0.859	0.177	0
Basal	SERPINB4	2.14992	0.252	0.009	0
Basal	ZFP36L2	2.07722	0.856	0.31	0
Basal	LGALS7B	2.0624	0.65	0.03	0
Basal	TACSTD2	2.04188	0.961	0.589	0
Basal	PRSS23	1.99557	0.589	0.072	0
Basal	CYR61	1.98748	0.786	0.446	0
Basal	KRT19	1.96286	0.976	0.821	0
Basal	MT2A	1.93596	0.827	0.509	0
Basal	CXCL1	1.90283	0.471	0.159	0
Basal	CH25H	1.9011	0.614	0.047	0
Basal	PERP	1.79023	0.958	0.639	0
Basal	IGFBP3	1.74845	0.361	0.036	0
Basal	KRT6A	1.7396	0.255	0.007	0
Basal	FHL2	1.73781	0.795	0.055	0
Basal	SFN	1.72669	0.81	0.374	0
Basal	HMGB3	1.72477	0.754	0.223	0
Basal	AQP3	1.70615	0.951	0.774	0
Basal	ADH1C	1.66688	0.62	0.042	0
Basal	CTGF	1.65218	0.516	0.183	0
Basal	BCAM	1.5734	0.948	0.697	0
Basal	DST	1.55334	0.802	0.18	0
Basal	IFITM1	1.51811	0.896	0.635	0
Basal	GLUL	1.50878	0.894	0.656	0
Basal	IER3	1.50794	0.808	0.352	0
Basal	CAVIN2	1.50791	0.748	0.318	0
Basal	DDIT4	1.49878	0.625	0.17	0
Basal	F3	1.48791	0.88	0.674	0
Basal	TNS4	1.48618	0.634	0.023	0
Basal	CTSB	1.48192	0.836	0.521	0
Basal	EGR1	1.45754	0.932	0.69	0
Basal	ALDH3A1	1.44415	0.536	0.055	0
Basal	APOD	1.42051	0.477	0.094	0
Basal	DLK2	1.41044	0.616	0.006	0
Basal	SLC1A5	1.36165	0.795	0.296	0
Basal	ITGA2	1.34819	0.65	0.097	0
Basal	CHST9	1.34316	0.725	0.078	0
Basal	ISYNA1	1.34192	0.717	0.093	0
Basal	TP63	1.20328	0.586	0.025	0	shown representative marker
Club	SCGB1A1	6.94028	0.941	0.665	0	shown representative marker
Club	BPIFB1	4.62117	0.413	0.053	0
Club	SCGB3A2	4.18149	0.879	0.692	0	shown representative marker
Club	SCGB3A1	4.02932	0.981	0.778	0	shown representative marker
Club	MGP	3.77508	0.733	0.113	0
Club	LCN2	2.57461	0.642	0.263	0
Club	LTF	2.33986	0.266	0.056	0
Club	WFDC2	2.26279	0.968	0.831	0	shown representative marker
Club	CXCL1	2.00698	0.498	0.161	0
Club	KLK11	1.93854	0.865	0.134	0
Club	CP	1.78379	0.79	0.133	0
Club	VIM	1.76993	0.805	0.5	0
Club	SOX4	1.75235	0.832	0.286	0
Club	MSMB	1.70935	0.145	0.011	0
Club	FMO2	1.59184	0.828	0.166	0
Club	SAA1	1.55999	0.32	0.051	0
Club	CYP2F1	1.53776	0.524	0.006	0	shown representative marker
Club	TMEM45A	1.53141	0.537	0.036	0
Club	PIGR	1.52087	0.964	0.738	0
Club	CLU	1.44088	0.91	0.555	0
Club	CTSC	1.43404	0.8	0.41	0
Club	KLK10	1.41413	0.641	0.096	0
Club	GDF15	1.40667	0.587	0.195	0
Club	MUC4	1.40382	0.679	0.102	0
Club	CXCL8	1.34818	0.345	0.109	0
Club	S100P	1.30941	0.415	0.069	0
Club	CRACR2B	1.25463	0.774	0.193	0
Club	KIAA1324	1.23955	0.7	0.12	0
Club	MMP7	1.20239	0.388	0.14	0
Club	AKR1C1	1.19946	0.687	0.281	0
Club	RARRES1	1.19502	0.259	0.041	0
Club	SERPINB3	1.18007	0.127	0.03	0
Club	GSTA1	1.1654	0.554	0.075	0
Club	MDK	1.11352	0.702	0.179	0
Club	NCOA7	1.10544	0.865	0.688	0
Club	GRAMD2B	1.0893	0.647	0.14	0
Club	CCL20	1.0792	0.172	0.072	0
Club	APOD	1.05295	0.425	0.101	0
Club	SAA2	1.0319	0.233	0.024	0
Club	AGR3	1.02015	0.834	0.555	0
Club	MUC5B	1.01139	0.202	0.047	0
Club	SCNN1B	0.99897	0.737	0.201	0
Club	TMC5	0.99482	0.811	0.52	0
Club	ELF3	0.988708	0.975	0.814	0
Club	CYP2A6	0.964526	0.221	0.01	0
Club	TSPAN8	0.946982	0.489	0.055	0
Club	TFF3	0.928999	0.328	0.127	0
Club	HES4	0.923119	0.605	0.124	0
Club	VMO1	0.893668	0.237	0.021	0
Club	HNMT	0.881474	0.718	0.304	0
Ionocyte	ASCL3	3.15288	0.5	0	0	shown representative marker
Ionocyte	CHGA	3.11859	0.239	0.003	0
Ionocyte	CLCNKB	3.11151	0.609	0.008	0
Ionocyte	CEL	2.85045	0.558	0.003	0	shown representative marker
Ionocyte	SCG2	2.46299	0.572	0.002	0
Ionocyte	HEPACAM2	2.36042	0.623	0.001	0
Ionocyte	FOXI1	2.33622	0.507	0	0	shown representative marker
Ionocyte	STAP1	2.29423	0.58	0	0
Ionocyte	FXYD2	2.293	0.522	0.01	0
Ionocyte	TMEM61	1.9524	0.638	0.037	0
Ionocyte	POSTN	1.89462	0.514	0.02	0
Ionocyte	ATP6V1B1	1.86248	0.587	0.011	0	shown representative marker
Ionocyte	ASCL1	1.8325	0.174	0.002	0
Ionocyte	ATP6V1G3	1.80382	0.406	0	0
Ionocyte	IGF1	1.69124	0.507	0.006	0
Ionocyte	NCALD	1.64453	0.696	0.042	0
Ionocyte	CNMD	1.60226	0.181	0.002	0
Ionocyte	SCGN	1.58195	0.203	0.002	0
Ionocyte	PCP4	1.54392	0.391	0.014	0
Ionocyte	HES6	1.44042	0.572	0.027	0
Ionocyte	QPCT	1.41625	0.565	0.017	0
Ionocyte	KIT	1.40096	0.558	0.006	0
Ionocyte	PLCG2	1.31258	0.587	0.019	0
Ionocyte	CENPW	1.30687	0.478	0.021	0
Ionocyte	PDE1C	1.29564	0.572	0.006	0
Ionocyte	PROX1	1.28718	0.667	0.008	0
Ionocyte	PTGER3	1.2851	0.42	0.001	0
Ionocyte	PKD2L1	1.28141	0.304	0	0
Ionocyte	TUBB2B	1.25754	0.428	0.006	0
Ionocyte	SYT1	1.23516	0.232	0.003	0
Ionocyte	BEX1	1.2315	0.232	0.004	0
Ionocyte	RPRM	1.21798	0.442	0.009	0
Ionocyte	TMPRSS11E	1.21783	0.442	0.003	0
Ionocyte	UCHL1	1.21319	0.304	0.007	0
Ionocyte	BSND	1.20693	0.457	0	0
Ionocyte	DMRT2	1.20448	0.471	0.007	0
Ionocyte	PHGR1	1.16857	0.37	0.007	0
Ionocyte	SCG3	1.16518	0.217	0.001	0
Ionocyte	BPIFA2	1.14611	0.384	0.009	0
Ionocyte	SYT4	1.1273	0.348	0.001	0
Ionocyte	ATP6V0A4	1.11984	0.543	0.011	0
Ionocyte	KCNMA1	1.09141	0.572	0.017	0
Ionocyte	SMIM24	1.08923	0.319	0.004	0
Ionocyte	ITIH5	1.08725	0.457	0.002	0
Ionocyte	ATP6V1C2	1.06903	0.449	0.016	0
Ionocyte	ANK2	1.06265	0.522	0.005	0
Ionocyte	NCAM1	1.05638	0.558	0.002	0
Ionocyte	CDA	1.04534	0.362	0.011	0
Ionocyte	TAGAP	1.00883	0.399	0.002	0
Ionocyte	RET	1.00286	0.413	0.001	0
Tuft	LRMP	5.83679	0.988	0.018	0
Tuft	ALOX5AP	5.70383	0.951	0.004	0
Tuft	RGS13	5.48575	0.927	0	0
Tuft	CA7	5.03044	0.744	0	0
Tuft	HCK	4.18497	1	0.001	0
Tuft	AVIL	3.9297	0.988	0.024	0
Tuft	PLCG2	3.82353	0.976	0.019	0
Tuft	BMX	3.68812	0.939	0.002	0
Tuft	AOC1	3.66218	0.915	0.011	0
Tuft	HEPACAM2	3.62122	0.939	0.001	0
Tuft	SH2D6	3.58583	1	0.005	0
Tuft	HTR3C	3.52707	0.829	0	0
Tuft	GNAT3	3.5018	0.768	0	0	shown representative marker
Tuft	TM4SF5	3.41495	0.78	0.005	0
Tuft	HTR3E	3.3287	0.878	0	0
Tuft	ALOX5	3.32517	0.951	0.013	0
Tuft	FYB1	3.15663	0.963	0.004	0
Tuft	SUCNR1	3.15524	0.927	0.001	0
Tuft	GNG13	3.14236	0.793	0	0
Tuft	CALHM3	3.12845	0.805	0.002	0
Tuft	SPIB	2.86019	0.951	0.001	0
Tuft	CHAD	2.79914	0.793	0.004	0
Tuft	LYZ	2.75969	0.878	0.032	0
Tuft	C11orf53	2.67434	0.927	0.003	0
Tuft	PTGS1	2.65254	0.878	0.001	0	shown representative marker
Tuft	TFF2	2.60543	0.768	0.008	0
Tuft	ATP2A3	2.49486	0.976	0.031	0
Tuft	IL37	2.48332	0.707	0.004	0
Tuft	CPN1	2.40858	0.78	0	0
Tuft	SH2D7	2.21257	0.841	0	0
Tuft	CD300LF	2.18197	0.854	0.002	0
Tuft	CDH17	2.17145	0.756	0.004	0
Tuft	OGDHL	2.08564	0.793	0.002	0
Tuft	TRPM5	2.08209	0.854	0	0
Tuft	HPGDS	2.07888	0.732	0	0
Tuft	EPS8L3	2.03442	0.854	0.007	0
Tuft	CD14	2.03203	0.866	0.026	0
Tuft	A2M	1.98159	0.646	0.002	0
Tuft	MELTF	1.95687	0.817	0.026	0
Tuft	TFF1	1.93178	0.524	0.013	0
Tuft	ESPN	1.90677	0.902	0.043	0
Tuft	IL17RB	1.88992	0.915	0.009	0
Tuft	TREH	1.88116	0.805	0.001	0
Tuft	MYBPC1	1.84115	0.512	0.005	0
Tuft	TAS1R3	1.83709	0.866	0.002	0
Tuft	PLCB2	1.81796	0.768	0.008	0
Tuft	RAC2	1.81149	0.817	0.033	0
Tuft	APOC2	1.80232	0.732	0	0
Tuft	KIT	1.74877	0.927	0.006	0
Tuft	PIK3CG	1.74394	0.829	0	0
Tuft	ASCL2	0.66439	0.476	0.041	7.38776e-85	shown representative marker
Tuft	MGST2	1.35795	0.841	0.316	3.75107e-35	shown representative marker
Neuroendocrine (NE)	GRP	7.55971	0.943	0.006	0
Neuroendocrine (NE)	CHGA	5.64729	0.93	0.002	0	shown representative marker
Neuroendocrine (NE)	TFF3	5.37212	0.992	0.137	0
Neuroendocrine (NE)	PCSK1N	5.22746	1	0.132	0
Neuroendocrine (NE)	FXYD2	4.98636	0.951	0.01	0
Neuroendocrine (NE)	CPE	4.68449	0.992	0.028	0
Neuroendocrine (NE)	CNMD	4.5372	0.889	0.001	0
Neuroendocrine (NE)	MSMB	4.51019	0.75	0.017	0
Neuroendocrine (NE)	SCG5	4.45663	0.992	0.008	0
Neuroendocrine (NE)	CALCA	4.00127	0.783	0.002	0	shown representative marker
Neuroendocrine (NE)	ASCL1	3.57786	0.865	0.001	0	shown representative marker
Neuroendocrine (NE)	SCG2	3.45509	0.975	0.001	0
Neuroendocrine (NE)	BEX1	3.30538	0.992	0.003	0
Neuroendocrine (NE)	TMEM176B	3.25185	0.992	0.082	0
Neuroendocrine (NE)	TMEM176A	3.16021	1	0.079	0
Neuroendocrine (NE)	MEG3	3.10919	0.799	0.018	0
Neuroendocrine (NE)	SYT1	3.03324	0.975	0.002	0
Neuroendocrine (NE)	GFRA3	3.00105	0.902	0.01	0
Neuroendocrine (NE)	DIRAS3	2.97773	0.824	0.017	0
Neuroendocrine (NE)	SCGN	2.97532	0.902	0.001	0
Neuroendocrine (NE)	ITM2C	2.94958	0.984	0.133	0
Neuroendocrine (NE)	DDC	2.87714	0.951	0.036	0
Neuroendocrine (NE)	INHBA	2.86672	0.602	0.002	0
Neuroendocrine (NE)	UCHL1	2.84393	0.971	0.006	0
Neuroendocrine (NE)	SCG3	2.76744	0.943	0.001	0
Neuroendocrine (NE)	MAP1B	2.60619	0.955	0.046	0
Neuroendocrine (NE)	RPRM	2.54791	0.943	0.008	0
Neuroendocrine (NE)	CHGB	2.5427	0.955	0.005	0
Neuroendocrine (NE)	DPYSL3	2.43659	0.967	0.036	0
Neuroendocrine (NE)	CPLX2	2.36326	0.906	0	0
Neuroendocrine (NE)	PPP1R17	2.33489	0.631	0	0
Neuroendocrine (NE)	NPDC1	2.33365	0.984	0.114	0
Neuroendocrine (NE)	COTL1	2.30389	0.926	0.032	0
Neuroendocrine (NE)	DNAJC12	2.20136	0.943	0.027	0
Neuroendocrine (NE)	STMN1	2.19308	0.967	0.163	0
Neuroendocrine (NE)	FXYD6	2.17606	0.91	0.015	0
Neuroendocrine (NE)	TUBB2B	2.10069	0.852	0.005	0
Neuroendocrine (NE)	CGA	2.04157	0.217	0	0
Neuroendocrine (NE)	SYT4	2.0413	0.836	0	0
Neuroendocrine (NE)	RBP1	2.02718	0.738	0.075	0
Neuroendocrine (NE)	SLC35D3	2.01587	0.836	0	0
Neuroendocrine (NE)	MB	1.99345	0.885	0.021	0
Neuroendocrine (NE)	DIO2	1.99228	0.762	0.001	0
Neuroendocrine (NE)	PKIB	1.95185	0.902	0.04	0
Neuroendocrine (NE)	EGR4	1.92212	0.471	0.002	0
Neuroendocrine (NE)	ADGRG6	1.90291	0.869	0.096	0
Neuroendocrine (NE)	TPH1	1.90005	0.725	0.002	0
Neuroendocrine (NE)	DUSP4	1.88979	0.705	0.05	0
Neuroendocrine (NE)	PHGR1	1.85157	0.754	0.007	0
Neuroendocrine (NE)	PFN2	1.84585	0.93	0.141	0
Neuroendocrine (NE)	SYP	1.38666	0.857	0.033	0	shown representative marker
Neuroendocrine (NE)	ENO2	1.61899	0.918	0.162	3.60308e-273	shown representative marker
P - values were calculated by two-sided Wilcoxon Rank-Sum test with a Benjamini–Hochberg correction.

## Sheet: Table 4
Supplementary Table 4. Patient level summary statistics of CytoTRACE scores in 17,064 malignant cells.
Sample	Mean (cytoTRACE)	sd (cyotTRACE)
P1	0.648562	0.156776
P2	0.540449	0.28339
P3	0.691859	0.083277
P4	0.879066	0.125605
P5	0.160095	0.110086
P6	0.530807	0.142389
P7	0.55663	0.15156
P8	0.728057	0.242441
P9	0.591657	0.185389
P10	0.847232	0.191965
P11	0.606472	0.161757
P13	0.85514	0.237874
P14	0.63052	0.373788
P15	0.550699	0.245226

## Sheet: Table 5
Supplementary Table 5. Summary of human cell fractions with different driver mutations in meta-groups.
LUAD driver mutation	MP-driven cluster ID	cell fraction
EGFR	Meta_C3	0.0503947
KRAS	Meta_C3	0.00182149
Other	Meta_C3	0.947784
EGFR	Meta_C4	0.214425
KRAS	Meta_C4	0.00501253
MET	Meta_C4	0.0485937
Other	Meta_C4	0.731969
EGFR	Meta_C1	0.0588462
KRAS	Meta_C1	0.920385
MET	Meta_C1	0.000769231
Other	Meta_C1	0.02
EGFR	Meta_C5	0.278944
KRAS	Meta_C5	0.00419916
MET	Meta_C5	0.040192
Other	Meta_C5	0.676665
EGFR	Meta_C2	0.810484
KRAS	Meta_C2	0.00831653
MET	Meta_C2	0.00277218
Other	Meta_C2	0.178427

## Sheet: Table 6
Supplementary Table 6. KRAS signature genes derived in this study.
gene	p_val_adj	avg_log2FC	pct.1	pct.2
REG4	0	4.69743	0.66	0.029
TFF1	0	4.37009	0.847	0.052
TFF2	0	3.9214	0.741	0.034
LYZ	0	3.83976	0.917	0.075
TFF3	0	3.70556	0.873	0.398
PSCA	0	3.5851	0.653	0.026
LGALS4	0	3.57434	0.901	0.072
TSPAN8	0	3.46409	0.916	0.308
ITLN1	0	3.42071	0.427	0.014
PHGR1	0	3.09588	0.658	0.025
S100P	0	3.06466	0.929	0.131
FABP1	0	2.97754	0.408	0.011
C12orf75	0	2.6261	0.85	0.06
DUOXA2	0	2.60133	0.38	0.014
MUC5AC	0	2.44848	0.453	0.074
CYP3A5	0	2.40861	0.893	0.092
LCN2	0	2.35586	0.842	0.44
GCNT3	0	2.35334	0.816	0.22
GPX2	0	2.2765	0.665	0.046
PLAT	0	2.16222	0.705	0.301
HSD17B2	0	2.09802	0.672	0.096
DUOX2	0	1.95115	0.456	0.028
AGR2	0	1.92789	0.932	0.821
CYSTM1	0	1.87342	0.908	0.638
C6orf15	0	1.87224	0.176	0.008
C19orf33	0	1.79287	0.959	0.547
KRT19	0	1.76794	0.996	0.926
TSPAN1	0	1.73576	0.888	0.572
CTSE	0	1.7278	0.81	0.286
CLTB	0	1.6975	0.917	0.594
MYL12B	0	1.69673	0.949	0.777
CLDN18	0	1.67593	0.617	0.052
KRT8	0	1.67331	0.995	0.925
ZFP36L2	0	1.66513	0.945	0.545
CD24	0	1.63857	0.922	0.519
PRSS2	0	1.62955	0.351	0.03
TESC	0	1.61987	0.667	0.203
LPCAT4	0	1.61372	0.826	0.167
FXYD3	0	1.60617	0.911	0.639
ANXA10	0	1.56703	0.513	0.018
MUC3A	0	1.55677	0.698	0.16
CLDN4	0	1.54471	0.986	0.893
PRSS3	0	1.51444	0.678	0.026
ITM2C	0	1.49999	0.725	0.326
RGS5	0	1.49971	0.181	0.009
MUCL3	1.85679e-292	2.69274	0.242	0.032
HSPA1B	1.08303e-256	1.48593	0.916	0.722
HSPA1A	3.71543e-255	1.50935	0.933	0.739
S100A4	6.76931e-189	2.04778	0.738	0.451
CEACAM5	3.23947e-184	1.50374	0.687	0.382
P - values were calculated by two-sided Wilcoxon Rank-Sum test with a Benjamini–Hochberg correction.

## Sheet: Table 7
Supplementary Table 7. Differentially expressed genes between human KACs and other AICs.
gene	cluster	avg_log2FC	pct.1 (KAC)	pct.2 (Other AICs)	p_val_adj
LCN2	KAC	2.18788	0.576	0.125	1e-300
TIMP1	KAC	2.11095	0.742	0.169	1e-300
AGR2	KAC	2.04922	0.894	0.528	1e-300
HSP90B1	KAC	1.84553	0.971	0.751	1e-300
NQO1	KAC	1.79715	0.431	0.048	1e-300
CP	KAC	1.58374	0.402	0.037	1e-300
CRABP2	KAC	1.4655	0.335	0.011	1e-300
MUC5B	KAC	1.21046	0.314	0.006	1e-300
PLPP2	KAC	0.894204	0.494	0.073	1.82212e-302
TFF3	KAC	2.11725	0.405	0.048	1.21828e-289
IGFBP3	KAC	2.38929	0.307	0.014	1.26195e-289
WFDC2	KAC	2.34408	0.924	0.817	2.24691e-289
MDK	KAC	1.86689	0.683	0.215	8.45325e-284
GAPDH	KAC	2.56531	0.989	0.91	9.90053e-283
S100P	KAC	1.56897	0.339	0.026	3.1956e-281
HSPA5	KAC	1.62209	0.932	0.682	1.20036e-271
PCSK1N	KAC	1.16656	0.434	0.064	1.38842e-270
PHLDA2	KAC	1.48182	0.659	0.214	2.20703e-265
AKR1C2	KAC	1.44549	0.281	0.022	2.95572e-220
SPINK1	KAC	1.53001	0.231	0.007	1.43647e-219
TSPAN1	KAC	0.959206	0.524	0.148	1.12713e-212
C4orf48	KAC	0.747252	0.451	0.103	1.6559e-212
CDKN2A	KAC	0.827615	0.226	0.009	9.85692e-212
TESC	KAC	0.638319	0.312	0.04	1.90405e-201
DDIT4	KAC	1.41309	0.415	0.09	3.18299e-201
ABCC3	KAC	0.647947	0.432	0.087	5.86163e-200
PDIA4	KAC	1.56011	0.701	0.304	7.62192e-200
HPGD	KAC	0.687058	0.27	0.027	4.26922e-198
S100A11	KAC	0.82875	0.984	0.953	4.11695e-193
GOLM1	KAC	0.685124	0.436	0.099	2.5917e-192
SSR4	KAC	0.85044	0.945	0.847	7.88222e-188
MGP	KAC	2.11053	0.426	0.108	1.35181e-183
FTH1	KAC	1.61351	0.999	0.996	7.52675e-180
TFF1	KAC	0.614332	0.173	0.002	1.89412e-178
CALR	KAC	1.04272	0.931	0.75	4.31992e-178
CDKN1A	KAC	1.30981	0.59	0.224	2.63087e-177
IGFBP2	KAC	1.33085	0.353	0.071	2.06839e-173
C15orf48	KAC	1.04054	0.274	0.035	2.47103e-173
AKR1C3	KAC	1.13644	0.456	0.131	2.74807e-172
PHLDA1	KAC	0.630658	0.262	0.027	2.81602e-171
ECE1	KAC	0.507462	0.384	0.081	4.56608e-163
CLDN10	KAC	0.683188	0.157	0.002	8.43718e-162
GPX2	KAC	0.9511	0.159	0.004	2.40692e-156
TNFRSF21	KAC	0.630306	0.378	0.092	1.23451e-155
RASD1	KAC	1.612	0.545	0.205	7.31973e-155
MIF	KAC	0.979394	0.967	0.908	2.24199e-154
ANGPTL4	KAC	0.998335	0.244	0.029	1.57118e-152
FXYD5	KAC	0.827496	0.651	0.307	2.10267e-148
SPDEF	KAC	0.376192	0.201	0.017	4.15983e-147
PLTP	KAC	0.62176	0.158	0.006	3.4204e-146
KRT18	KAC	0.841368	0.988	0.92	3.12263e-144
TNC	KAC	0.521838	0.238	0.03	8.90554e-144
MANF	KAC	0.824263	0.529	0.202	5.33571e-143
COTL1	KAC	0.620905	0.197	0.018	5.63409e-143
AKR1B10	KAC	0.973891	0.13	0	6.78614e-143
CYBA	KAC	1.16324	0.574	0.258	1.26617e-142
KLK6	KAC	0.77341	0.129	0	4.2819e-142
ZNF217	KAC	0.262793	0.17	0.01	3.95194e-141
GCLC	KAC	0.629923	0.146	0.003	6.28773e-139
ARHGDIB	KAC	0.790459	0.606	0.299	2.61118e-136
NT5E	KAC	0.357767	0.255	0.039	3.4349e-136
ST6GALNAC1	KAC	0.466125	0.294	0.06	6.73583e-136
ANXA1	KAC	1.59408	0.911	0.795	2.82654e-134
MAP1B	KAC	0.701184	0.141	0.004	1.63202e-133
P4HB	KAC	1.03062	0.91	0.724	8.72714e-133
TMPRSS4	KAC	0.254201	0.149	0.006	2.10715e-132
BCAS1	KAC	0.318086	0.159	0.008	3.96143e-131
AMIGO2	KAC	0.467438	0.173	0.015	4.5207e-130
PLAU	KAC	0.692894	0.138	0.003	4.01107e-129
GGT5	KAC	0.567296	0.39	0.112	5.28734e-129
ALDH1A1	KAC	1.35535	0.624	0.308	8.93332e-129
CRLF1	KAC	0.343737	0.165	0.011	9.97593e-126
SLC16A7	KAC	0.381282	0.242	0.039	1.26296e-125
SNX9	KAC	0.270003	0.177	0.017	8.64965e-125
FHL2	KAC	0.51644	0.156	0.012	1.31631e-122
CYP3A5	KAC	0.412854	0.168	0.014	8.31075e-122
LAD1	KAC	0.489739	0.398	0.122	1.12646e-121
CLIC1	KAC	0.804918	0.895	0.737	1.29503e-121
PDIA3	KAC	0.796255	0.867	0.712	4.23518e-121
IER3	KAC	1.27895	0.605	0.295	3.53475e-120
G0S2	KAC	0.762386	0.17	0.015	6.3218e-120
KRT8	KAC	0.893239	0.972	0.901	6.68251e-120
AL355312.4	KAC	0.399651	0.331	0.088	1.10081e-118
FAM3C	KAC	0.859528	0.449	0.161	2.14963e-117
DEFB1	KAC	0.438327	0.112	0.001	3.70323e-116
SEZ6L2	KAC	0.573266	0.481	0.19	1.64068e-115
GDF15	KAC	1.51793	0.513	0.22	6.42606e-115
SLC2A1	KAC	0.273873	0.126	0.005	9.87063e-115
CFH	KAC	0.56096	0.422	0.143	9.95685e-115
CSTB	KAC	0.899059	0.959	0.904	5.01558e-114
DUSP5	KAC	0.51729	0.285	0.069	3.96113e-113
SLCO2A1	KAC	0.359072	0.152	0.011	2.14865e-112
VSTM2L	KAC	0.476318	0.258	0.054	1.15844e-111
PLAUR	KAC	0.724992	0.278	0.064	1.61428e-111
SLC16A3	KAC	0.574338	0.306	0.076	2.17217e-111
AKR1B1	KAC	0.444011	0.233	0.043	3.64625e-111
TRIM2	KAC	0.447985	0.348	0.1	6.8207e-111
RHOV	KAC	0.312324	0.144	0.012	9.34242e-110
MMP7	KAC	1.212	0.622	0.311	3.76031e-109
SOX9	KAC	0.447062	0.224	0.039	7.01248e-109
CLDN2	KAC	0.322726	0.12	0.004	7.91981e-108
RAMP1	KAC	0.437261	0.159	0.019	2.10045e-106
PDLIM4	KAC	0.499432	0.296	0.073	3.12567e-106
TGM2	KAC	0.56545	0.203	0.03	1.04545e-105
LINC00511	KAC	0.284761	0.147	0.011	1.29895e-105
NPDC1	KAC	0.320234	0.273	0.065	1.78654e-105
CXCL8	KAC	1.09404	0.21	0.036	2.92495e-105
PPIB	KAC	0.600689	0.919	0.876	4.30309e-105
CX3CL1	KAC	0.415517	0.228	0.038	9.75257e-105
SEMA3C	KAC	0.34395	0.143	0.011	1.03196e-104
MARCKSL1	KAC	0.65628	0.369	0.115	1.03634e-104
MGST1	KAC	0.795121	0.952	0.871	1.4258e-104
CYTOR	KAC	0.307854	0.176	0.022	1.44239e-103
CTSB	KAC	0.748766	0.717	0.442	1.49047e-103
PFKP	KAC	0.430093	0.303	0.083	1.74064e-103
CD82	KAC	0.388833	0.338	0.103	1.89507e-103
PDIA6	KAC	0.947292	0.774	0.529	2.12285e-103
LDHA	KAC	1.04067	0.876	0.714	1.01586e-102
PTGES	KAC	0.500953	0.156	0.017	2.81285e-102
STEAP1	KAC	0.54706	0.111	0.005	8.46149e-101
EIF4EBP1	KAC	0.701417	0.299	0.087	9.04225e-101
TSPAN6	KAC	0.474984	0.426	0.158	9.05606e-100
AZGP1	KAC	0.772127	0.233	0.051	1.74977e-98
G6PD	KAC	1.03614	0.433	0.18	1.94107e-98
THBS1	KAC	0.830607	0.307	0.083	2.28102e-98
TGFB1	KAC	0.259806	0.225	0.045	2.20281e-97
CALU	KAC	0.837131	0.568	0.285	1.20061e-96
UGDH	KAC	0.863171	0.403	0.153	1.78796e-96
KCNN4	KAC	0.302717	0.108	0.004	2.38408e-96
GSTA1	KAC	0.299473	0.165	0.022	7.46577e-96
CAPN13	KAC	0.289081	0.26	0.063	9.30276e-95
IGFBP6	KAC	0.314276	0.167	0.025	2.41816e-94
NAMPT	KAC	0.744345	0.653	0.358	2.60419e-94
ITGA2	KAC	0.451387	0.259	0.065	3.09775e-94
UPP1	KAC	0.569001	0.391	0.135	8.37436e-94
ITGB4	KAC	0.347668	0.277	0.067	2.75337e-93
CEACAM5	KAC	0.887466	0.178	0.033	2.23622e-92
DPYSL3	KAC	0.314932	0.142	0.014	7.87272e-92
RPL41	KAC	0.744082	0.997	0.994	2.22639e-91
CHI3L1	KAC	1.18372	0.269	0.07	3.12426e-91
ITGB2	KAC	0.262167	0.112	0.007	2.28746e-90
TPI1	KAC	0.974456	0.933	0.837	2.51794e-89
SH3BGRL3	KAC	0.772438	0.815	0.619	5.44495e-89
MUC4	KAC	0.5301	0.248	0.06	1.87564e-88
LSR	KAC	0.756661	0.689	0.446	3.72699e-88
OLFML3	KAC	0.675721	0.117	0.008	5.05503e-88
JPT1	KAC	0.806288	0.511	0.244	1.18671e-87
NUCB2	KAC	0.497312	0.528	0.249	2.33966e-87
CLU	KAC	1.51395	0.659	0.503	5.57682e-87
TSPAN8	KAC	0.451083	0.167	0.026	1.90402e-86
TMEM45A	KAC	0.536098	0.145	0.018	3.85164e-86
CMTM3	KAC	0.25381	0.104	0.005	1.4554e-85
SRI	KAC	0.821744	0.776	0.572	8.72964e-85
PKM	KAC	0.673465	0.874	0.773	1.69986e-84
INHBB	KAC	0.295229	0.141	0.017	1.7466e-84
GADD45A	KAC	0.489122	0.324	0.105	2.54714e-84
MYDGF	KAC	0.629598	0.76	0.539	3.98952e-84
TMED9	KAC	0.653478	0.74	0.488	1.18176e-83
COL1A1	KAC	0.910723	0.244	0.069	2.88866e-83
RGS10	KAC	0.347237	0.117	0.01	1.21456e-82
UCP2	KAC	0.444782	0.356	0.135	3.36245e-82
ACTG1	KAC	0.642157	0.994	0.984	3.77047e-82
CFB	KAC	0.516376	0.306	0.1	3.80024e-82
LY6E	KAC	0.652546	0.847	0.706	5.09199e-82
SEPT11	KAC	0.277327	0.224	0.052	3.77541e-81
TGFBI	KAC	0.498155	0.166	0.029	2.51979e-79
EDN1	KAC	0.887765	0.343	0.127	2.92439e-79
PFN2	KAC	0.385427	0.288	0.094	1.69672e-78
FOSL1	KAC	0.312359	0.184	0.037	7.55271e-78
MTHFD2	KAC	0.502587	0.197	0.045	4.28905e-77
PHACTR3	KAC	0.445136	0.212	0.054	8.82925e-77
ERO1A	KAC	0.54468	0.397	0.164	9.21411e-76
PPP1R14B	KAC	0.603714	0.391	0.161	3.04204e-75
DSP	KAC	0.68795	0.565	0.295	2.23267e-74
MET	KAC	0.71311	0.664	0.399	3.44131e-74
HES1	KAC	0.44113	0.278	0.087	3.46819e-74
UCK2	KAC	0.260621	0.113	0.011	5.12812e-74
CRIP2	KAC	0.602081	0.683	0.421	8.95658e-74
CPD	KAC	0.600979	0.413	0.178	1.18362e-73
RHOB	KAC	0.916527	0.804	0.707	1.84009e-73
DHRS7	KAC	0.575196	0.647	0.402	7.52823e-73
EPCAM	KAC	0.662271	0.863	0.726	2.07912e-72
HILPDA	KAC	0.681633	0.174	0.033	2.99085e-72
GPI	KAC	0.734353	0.61	0.349	3.12564e-72
GSN	KAC	0.864489	0.683	0.499	1.35583e-71
NECTIN4	KAC	0.265488	0.281	0.092	3.02674e-70
SDF2L1	KAC	0.628293	0.499	0.257	3.55308e-70
HSP90AB1	KAC	0.528788	0.981	0.956	7.09122e-70
BIK	KAC	0.305447	0.198	0.043	1.17902e-69
MUC20	KAC	0.406143	0.321	0.114	2.11403e-69
DKK3	KAC	0.328308	0.16	0.032	3.35379e-69
ADAM9	KAC	0.535388	0.443	0.21	7.86026e-69
KDELR2	KAC	0.695807	0.698	0.453	1.1319e-68
TMEM123	KAC	0.625245	0.693	0.456	3.93928e-67
MIR4435-2HG	KAC	0.354314	0.255	0.073	9.8047e-67
SPSB1	KAC	0.278927	0.212	0.054	1.46715e-66
APOH	KAC	0.276416	0.16	0.031	3.2923e-66
KDELR3	KAC	0.25855	0.149	0.028	6.63806e-66
CANX	KAC	0.654859	0.842	0.674	1.04802e-65
PDLIM7	KAC	0.297433	0.141	0.025	1.44777e-65
SERINC2	KAC	0.515828	0.54	0.298	5.40557e-65
TFPI2	KAC	0.383024	0.108	0.012	1.01468e-64
LDOC1	KAC	0.389805	0.372	0.155	1.86045e-64
DNAJC3	KAC	0.53499	0.593	0.35	2.2575e-64
TINAGL1	KAC	0.331581	0.206	0.057	2.9017e-64
PDCD4	KAC	0.329576	0.379	0.162	3.37734e-64
SFN	KAC	0.691764	0.629	0.38	7.65046e-64
SCGB1A1	KAC	0.979727	0.342	0.575	1.04592e-63
TM4SF1	KAC	0.807339	0.845	0.691	1.06973e-63
TXNRD1	KAC	1.17141	0.494	0.274	3.37401e-63
PGK1	KAC	0.889059	0.803	0.631	5.40324e-63
LITAF	KAC	0.550269	0.578	0.33	2.55517e-62
HYOU1	KAC	0.52339	0.378	0.169	2.57613e-62
ARPC3	KAC	0.583738	0.887	0.776	4.69668e-62
TMEM92	KAC	0.306388	0.285	0.105	7.92728e-61
SRD5A3	KAC	0.439844	0.335	0.143	8.0847e-61
MTRNR2L12	KAC	0.773565	0.615	0.328	9.22017e-61
TMEM45B	KAC	0.392879	0.276	0.097	9.39291e-61
PYCR1	KAC	0.44644	0.206	0.062	2.56112e-60
CDC42EP1	KAC	0.475723	0.545	0.312	1.34339e-59
TMED10	KAC	0.499978	0.746	0.558	1.86411e-59
HMGA1	KAC	1.01843	0.518	0.298	3.09619e-59
PGM2L1	KAC	0.32129	0.208	0.058	5.61597e-59
SPINT2	KAC	0.479385	0.92	0.875	6.26416e-59
RPN2	KAC	0.544863	0.746	0.561	1.16582e-58
IGF2BP2	KAC	0.318399	0.207	0.059	1.25452e-58
TREM1	KAC	0.335755	0.164	0.037	1.25856e-58
DSC2	KAC	0.308796	0.267	0.097	9.95781e-58
PTMA	KAC	0.338196	0.997	0.988	1.28569e-57
LDHB	KAC	0.884135	0.892	0.763	7.74284e-57
LPGAT1	KAC	0.257413	0.249	0.081	1.80175e-56
TMEM14A	KAC	0.318449	0.432	0.209	1.97797e-56
SORL1	KAC	0.317936	0.284	0.107	3.70519e-56
DST	KAC	0.382519	0.324	0.133	8.41629e-56
C12orf75	KAC	0.358969	0.12	0.025	1.97114e-55
PRDX4	KAC	0.475631	0.616	0.387	4.73763e-55
ELF3	KAC	0.573391	0.883	0.762	5.71742e-55
HMGB3	KAC	0.57732	0.408	0.203	8.52217e-55
PRSS23	KAC	0.418043	0.265	0.1	8.63376e-55
CXCL1	KAC	0.959869	0.197	0.06	1.64288e-54
PSAP	KAC	0.547508	0.81	0.731	2.51895e-54
ENO1	KAC	0.589564	0.937	0.853	4.73665e-54
PIGT	KAC	0.389354	0.485	0.26	5.04148e-54
S100A9	KAC	0.466741	0.224	0.074	5.30984e-54
CAPN8	KAC	0.381621	0.55	0.323	5.92028e-54
CTSA	KAC	0.436173	0.551	0.317	6.03137e-54
TPM2	KAC	0.32701	0.115	0.022	6.47413e-54
GCHFR	KAC	0.278556	0.29	0.116	1.29627e-53
CHCHD2	KAC	0.497632	0.944	0.88	3.109e-53
OCIAD2	KAC	0.625863	0.647	0.454	5.81544e-53
ZYX	KAC	0.449379	0.443	0.229	1.50851e-52
SYT8	KAC	0.349238	0.163	0.043	1.69899e-52
ABRACL	KAC	0.386639	0.433	0.216	1.90482e-52
HSPB1	KAC	0.582728	0.953	0.881	7.7639e-52
RND3	KAC	0.370335	0.223	0.075	3.04581e-51
44813	KAC	0.392359	0.46	0.241	3.10017e-51
XBP1	KAC	0.476971	0.787	0.644	6.08067e-51
ENAH	KAC	0.332159	0.333	0.148	7.94314e-51
ZFP36L2	KAC	0.502788	0.483	0.269	3.08758e-50
FAM162A	KAC	0.477188	0.536	0.311	3.80148e-50
HLA-DQA2	KAC	0.868789	0.343	0.169	6.07327e-50
ZC3H12A	KAC	0.331213	0.354	0.158	7.99299e-50
KIAA1324	KAC	0.408657	0.292	0.122	9.4102e-50
MT-CO2	KAC	0.387411	0.99	0.993	2.66359e-49
PTGR1	KAC	0.692186	0.394	0.208	8.49903e-49
C5	KAC	0.39133	0.338	0.154	1.05722e-48
NENF	KAC	0.520202	0.606	0.403	1.09915e-48
ALDOA	KAC	0.784118	0.753	0.628	1.29714e-48
LTF	KAC	2.33946	0.208	0.073	2.56675e-47
TACSTD2	KAC	0.635056	0.839	0.737	4.75993e-47
PDLIM5	KAC	0.304374	0.459	0.25	1.5112e-46
KRT19	KAC	0.709965	0.965	0.926	3.88924e-46
TNFRSF12A	KAC	0.542567	0.727	0.525	3.97887e-46
VGLL1	KAC	0.28397	0.151	0.042	4.44662e-46
BZW1	KAC	0.476306	0.656	0.445	1.28521e-45
MPZL2	KAC	0.442962	0.722	0.544	3.38511e-45
GRN	KAC	0.448739	0.722	0.556	5.04584e-45
LGALS3BP	KAC	0.559943	0.776	0.756	5.57194e-45
PRSS22	KAC	0.326291	0.342	0.16	9.3439e-45
BACE2	KAC	0.312904	0.395	0.2	1.45226e-44
EDN2	KAC	0.395167	0.11	0.022	2.16926e-44
FN1	KAC	0.645788	0.468	0.281	2.73839e-44
DDOST	KAC	0.512102	0.69	0.504	4.9891e-44
SPINK5	KAC	0.317811	0.194	0.062	1.55843e-43
PMAIP1	KAC	0.309493	0.312	0.138	3.21862e-43
ISYNA1	KAC	0.277177	0.235	0.09	1.42125e-42
PLPP5	KAC	0.309824	0.413	0.215	1.60645e-42
SLC39A7	KAC	0.396506	0.53	0.313	1.90249e-42
TAX1BP1	KAC	0.481574	0.749	0.582	5.02984e-42
HNMT	KAC	0.40275	0.474	0.282	8.00502e-42
C9orf16	KAC	0.495541	0.636	0.445	8.44198e-42
SOX4	KAC	0.783744	0.649	0.477	9.5219e-42
DNAJB11	KAC	0.437615	0.366	0.184	9.83705e-42
DAP	KAC	0.362179	0.52	0.315	1.02518e-41
TKT	KAC	0.884052	0.883	0.807	1.96666e-41
SKAP2	KAC	0.253264	0.17	0.06	4.00717e-41
TMEM59	KAC	0.409083	0.817	0.766	9.74037e-41
PLSCR1	KAC	0.381477	0.48	0.27	1.04324e-40
S100A2	KAC	0.618972	0.228	0.092	1.37788e-40
PALLD	KAC	0.256762	0.247	0.107	1.4085e-40
CALD1	KAC	0.311067	0.124	0.031	5.38951e-40
TMEM167A	KAC	0.310816	0.477	0.267	6.0458e-40
MAFF	KAC	0.489559	0.403	0.217	7.59908e-40
SLC39A6	KAC	0.256133	0.325	0.157	8.7076e-40
RPL15	KAC	0.344723	0.99	0.974	1.03249e-39
HM13	KAC	0.427489	0.649	0.454	1.49399e-39
TCIM	KAC	0.984842	0.637	0.502	2.10413e-39
MARCKS	KAC	0.270198	0.193	0.072	2.34578e-39
KDELR1	KAC	0.498189	0.826	0.695	2.78022e-39
SLC38A2	KAC	0.420866	0.499	0.302	2.97448e-39
MT1F	KAC	0.308783	0.351	0.178	4.24194e-39
ARF4	KAC	0.49531	0.76	0.592	4.83962e-39
SLC25A37	KAC	0.3798	0.452	0.266	8.25234e-39
UQCC2	KAC	0.309197	0.505	0.305	1.2632e-38
DKK1	KAC	0.264425	0.118	0.028	1.36883e-38
BZW2	KAC	0.360964	0.463	0.279	1.85564e-38
LMAN1	KAC	0.408322	0.742	0.562	2.1121e-38
CD2AP	KAC	0.488021	0.519	0.327	2.73988e-38
GADD45G	KAC	0.26371	0.206	0.081	2.92461e-38
ZDHHC9	KAC	0.326724	0.442	0.248	3.97755e-38
CFL1	KAC	0.391581	0.935	0.909	5.92019e-38
RPS2	KAC	0.46852	0.99	0.968	6.43154e-38
CXCL14	KAC	0.526094	0.107	0.026	1.11845e-37
NAP1L1	KAC	0.5461	0.708	0.522	1.29885e-37
SCGB3A2	KAC	2.42412	0.627	0.599	3.37714e-37
LRRC59	KAC	0.403673	0.508	0.312	4.56601e-37
UBC	KAC	0.441915	0.973	0.98	6.4695e-37
TMED3	KAC	0.341276	0.555	0.352	7.87298e-37
CLCF1	KAC	0.27761	0.19	0.064	8.33603e-37
HPRT1	KAC	0.32153	0.273	0.123	1.21028e-36
SERPINA1	KAC	2.08848	0.692	0.689	2.03335e-36
C16orf89	KAC	1.12788	0.681	0.7	3.41154e-36
CEBPB	KAC	0.509304	0.66	0.48	3.60843e-36
KRT17	KAC	1.8206	0.2	0.082	4.74648e-36
ATP2A2	KAC	0.344122	0.457	0.268	5.21946e-36
YIPF2	KAC	0.272441	0.412	0.231	8.98779e-36
SRPK1	KAC	0.342241	0.36	0.184	1.84127e-35
CLDN4	KAC	0.542609	0.939	0.899	1.91529e-35
H3F3A	KAC	0.30319	0.967	0.956	3.66524e-35
NR4A2	KAC	0.333849	0.279	0.128	7.7022e-35
PABPC1	KAC	0.380347	0.923	0.868	1.05956e-34
ERRFI1	KAC	0.521497	0.765	0.64	1.35192e-34
CHPF	KAC	0.286073	0.407	0.224	1.55276e-34
PMEPA1	KAC	0.396921	0.373	0.2	1.88254e-34
LMAN2	KAC	0.395481	0.692	0.519	2.07893e-34
CTSC	KAC	0.527698	0.493	0.326	2.92464e-34
MDH2	KAC	0.594205	0.752	0.582	3.00025e-34
HSP90AA1	KAC	0.35119	0.964	0.935	3.00548e-34
NARF	KAC	0.315918	0.388	0.218	3.00559e-34
XPR1	KAC	0.264425	0.273	0.125	3.87797e-34
FKBP2	KAC	0.352319	0.81	0.703	4.47562e-34
CYB561	KAC	0.291925	0.451	0.265	5.89332e-34
NANS	KAC	0.284101	0.429	0.249	8.64827e-34
PLIN3	KAC	0.288453	0.32	0.155	1.02844e-33
TENT5A	KAC	0.291744	0.414	0.232	1.17003e-33
YBX3	KAC	0.370558	0.736	0.584	1.69458e-33
TMED2	KAC	0.43448	0.741	0.584	2.08973e-33
SYNGR2	KAC	0.452586	0.869	0.76	4.63484e-33
H2AFZ	KAC	0.574121	0.665	0.503	5.34149e-33
P4HA1	KAC	0.325644	0.367	0.197	6.41478e-33
ANP32E	KAC	0.314037	0.285	0.136	1.53174e-32
BNIP3	KAC	0.585636	0.59	0.406	3.03036e-32
KRTCAP2	KAC	0.367493	0.835	0.762	4.11456e-32
CCND1	KAC	0.543625	0.724	0.597	7.75481e-32
FAM114A1	KAC	0.27494	0.367	0.201	1.19399e-31
BSG	KAC	0.375274	0.769	0.724	1.45711e-31
GLUD1	KAC	0.30125	0.502	0.316	1.60698e-31
ARMC10	KAC	0.289093	0.335	0.182	1.76322e-31
ADH1C	KAC	0.329227	0.122	0.035	2.04926e-31
ARF1	KAC	0.341641	0.879	0.796	2.42408e-31
STT3A	KAC	0.349634	0.401	0.221	2.68547e-31
CTSD	KAC	0.457577	0.659	0.509	3.25802e-31
RPS18	KAC	0.581107	0.999	0.988	3.72433e-31
CCT6A	KAC	0.481532	0.659	0.47	3.90537e-31
SLC1A5	KAC	0.37689	0.343	0.193	4.3322e-31
PTTG1IP	KAC	0.458275	0.77	0.622	4.4441e-31
RRBP1	KAC	0.419199	0.713	0.574	5.43913e-31
GCLM	KAC	0.394797	0.238	0.106	6.68238e-31
HLA-DRB5	KAC	1.62064	0.609	0.543	7.69214e-31
OSTC	KAC	0.426311	0.62	0.457	8.12081e-31
PON2	KAC	0.458149	0.732	0.606	8.52916e-31
SLC50A1	KAC	0.306665	0.362	0.203	2.54963e-30
PTTG1	KAC	0.370519	0.188	0.079	2.59714e-30
DDIT3	KAC	0.336854	0.315	0.163	3.21973e-30
CEACAM6	KAC	0.847007	0.549	0.377	3.53402e-30
HNRNPC	KAC	0.352368	0.755	0.621	3.8152e-30
GNL3	KAC	0.265184	0.362	0.2	3.85089e-30
PON3	KAC	0.302059	0.42	0.262	7.26366e-30
DUSP6	KAC	0.480082	0.566	0.381	3.17693e-29
NME4	KAC	0.343354	0.462	0.297	4.11649e-29
IDH1	KAC	0.356989	0.423	0.252	4.50652e-29
TARS	KAC	0.394515	0.312	0.166	5.35319e-29
SMIM22	KAC	0.363231	0.667	0.497	6.10394e-29
DYNLL1	KAC	0.393859	0.797	0.662	6.30655e-29
GFPT1	KAC	0.419141	0.451	0.274	6.54191e-29
PLOD2	KAC	0.285921	0.277	0.142	1.12416e-28
GORASP2	KAC	0.279293	0.499	0.322	1.27628e-28
ADGRF1	KAC	0.318712	0.147	0.053	1.32547e-28
DEPP1	KAC	0.428248	0.276	0.142	1.55629e-28
HIPK2	KAC	0.285255	0.349	0.198	2.20742e-28
ST14	KAC	0.269915	0.433	0.262	2.67725e-28
TAGLN2	KAC	0.308325	0.94	0.915	4.61964e-28
TFPI	KAC	0.707579	0.517	0.389	1.33131e-27
EHF	KAC	0.260172	0.443	0.273	1.61078e-27
SGK1	KAC	0.34731	0.31	0.165	3.2674e-27
RAB5IF	KAC	0.392542	0.442	0.276	3.35048e-27
PAICS	KAC	0.316995	0.282	0.141	5.84738e-27
ISOC2	KAC	0.439927	0.419	0.255	6.35889e-27
CCT5	KAC	0.429538	0.544	0.359	1.08945e-26
CST3	KAC	0.57912	0.852	0.956	1.1047e-26
EPRS	KAC	0.437675	0.484	0.306	1.20948e-26
BHLHE40	KAC	0.532421	0.562	0.415	1.82322e-26
GALNT3	KAC	0.312456	0.433	0.267	1.88217e-26
SLC3A2	KAC	0.370814	0.568	0.381	2.76529e-26
RHOC	KAC	0.284492	0.448	0.276	5.90467e-26
DNAJB9	KAC	0.284851	0.375	0.215	6.15681e-26
RAN	KAC	0.435144	0.82	0.703	9.05893e-26
CRELD2	KAC	0.250123	0.353	0.197	9.97461e-26
ATP5MC2	KAC	0.605169	0.965	0.922	1.67208e-25
SLC44A4	KAC	0.266118	0.409	0.244	2.40543e-25
NPM1	KAC	0.503488	0.956	0.903	5.27175e-25
AQP3	KAC	0.425743	0.774	0.678	5.35413e-25
TNFSF10	KAC	0.700825	0.374	0.25	5.66244e-25
RND1	KAC	0.40339	0.271	0.147	6.04464e-25
AKR1C1	KAC	0.496243	0.588	0.424	6.73307e-25
TALDO1	KAC	0.587284	0.747	0.61	6.76684e-25
RPL13A	KAC	0.391427	0.982	0.959	1.00188e-24
ADAM15	KAC	0.28405	0.382	0.225	1.2249e-24
SSBP1	KAC	0.465674	0.722	0.577	1.30174e-24
MIDN	KAC	0.391591	0.528	0.379	1.4587e-24
SELENOH	KAC	0.409831	0.836	0.727	1.89289e-24
CCL20	KAC	0.643615	0.132	0.048	2.388e-24
CIB1	KAC	0.327549	0.681	0.564	3.06571e-24
MRPL24	KAC	0.392776	0.447	0.288	3.88738e-24
SUB1	KAC	0.394925	0.78	0.669	3.9498e-24
BAG3	KAC	0.253945	0.449	0.274	6.87679e-24
ODC1	KAC	0.364902	0.517	0.359	9.26175e-24
PAFAH1B3	KAC	0.422484	0.34	0.198	2.18512e-23
ITGAV	KAC	0.263105	0.354	0.209	2.33705e-23
EPS8	KAC	0.352246	0.617	0.462	3.26113e-23
PERP	KAC	0.446305	0.753	0.648	3.96252e-23
RCN1	KAC	0.42521	0.45	0.297	3.99365e-23
SLC39A4	KAC	0.288172	0.445	0.278	6.9991e-23
FBL	KAC	0.417083	0.565	0.411	7.20812e-23
CTSL	KAC	0.317606	0.308	0.174	7.44802e-23
KRT10	KAC	0.349357	0.728	0.588	7.4599e-23
NFKBIZ	KAC	0.439716	0.635	0.492	7.86005e-23
HERPUD1	KAC	0.440135	0.711	0.573	9.40713e-23
AGR3	KAC	0.544828	0.675	0.632	1.23373e-22
ERGIC3	KAC	0.381683	0.775	0.644	1.40209e-22
MLEC	KAC	0.363994	0.628	0.46	1.63219e-22
BAIAP2L1	KAC	0.27407	0.375	0.228	2.59407e-22
SRPRA	KAC	0.373244	0.576	0.406	4.04432e-22
REEP5	KAC	0.261447	0.701	0.563	5.59366e-22
SEC61A1	KAC	0.278536	0.518	0.353	7.93116e-22
DAD1	KAC	0.284327	0.792	0.705	1.02971e-21
RAC1	KAC	0.380164	0.91	0.848	1.19522e-21
CKAP4	KAC	0.290155	0.43	0.268	1.20741e-21
RHEB	KAC	0.396443	0.637	0.475	1.45363e-21
PDZD11	KAC	0.298149	0.337	0.196	1.6587e-21
H3F3B	KAC	0.302948	0.974	0.978	2.27425e-21
QSOX1	KAC	0.373378	0.713	0.62	2.50439e-21
SEM1	KAC	0.361101	0.883	0.791	2.83618e-21
ACTR3	KAC	0.302332	0.525	0.364	3.15816e-21
BAX	KAC	0.255287	0.526	0.366	3.33669e-21
CHID1	KAC	0.257565	0.465	0.296	3.38998e-21
AQP5	KAC	0.651702	0.346	0.228	3.49306e-21
PRMT1	KAC	0.353674	0.626	0.455	3.59701e-21
HSPD1	KAC	0.509103	0.756	0.619	6.55632e-21
TIMM17A	KAC	0.259292	0.376	0.225	6.87635e-21
COX6B1	KAC	0.281333	0.913	0.871	7.2368e-21
DNAJC2	KAC	0.299524	0.35	0.207	9.43375e-21
SSR3	KAC	0.442583	0.76	0.613	1.01534e-20
SUCO	KAC	0.256666	0.344	0.208	1.07459e-20
PGD	KAC	0.532688	0.511	0.357	1.33345e-20
LGALS1	KAC	0.476413	0.215	0.108	1.41009e-20
ADSS	KAC	0.303554	0.438	0.284	1.7868e-20
HDLBP	KAC	0.356832	0.779	0.663	1.826e-20
ASPH	KAC	0.436234	0.76	0.635	2.03482e-20
YDJC	KAC	0.296992	0.301	0.166	2.57166e-20
SPCS1	KAC	0.295425	0.771	0.667	4.04954e-20
RPLP0	KAC	0.46256	0.998	0.986	4.79822e-20
PDZK1IP1	KAC	0.529585	0.65	0.513	6.38329e-20
LAMC2	KAC	0.595963	0.416	0.263	1.08319e-19
MRPL3	KAC	0.269948	0.469	0.309	1.96246e-19
MTPN	KAC	0.350215	0.528	0.361	2.41569e-19
SPINT1	KAC	0.31342	0.658	0.528	2.80196e-19
EIF1	KAC	0.300625	0.987	0.98	3.53237e-19
UFC1	KAC	0.314436	0.685	0.548	3.75347e-19
BCAP31	KAC	0.276998	0.752	0.625	3.94489e-19
TMEM258	KAC	0.269106	0.863	0.815	4.01418e-19
SLC35B1	KAC	0.292808	0.375	0.236	6.62113e-19
TWF1	KAC	0.32565	0.369	0.235	8.18559e-19
SERTAD1	KAC	0.303561	0.517	0.363	1.01266e-18
EIF4A3	KAC	0.272003	0.454	0.295	1.01292e-18
RAB1A	KAC	0.264544	0.582	0.422	1.26243e-18
KRTCAP3	KAC	0.304738	0.628	0.477	1.33226e-18
SERPINB1	KAC	0.286004	0.743	0.628	1.57617e-18
LRPAP1	KAC	0.265926	0.627	0.493	1.71172e-18
TMEM14C	KAC	0.384344	0.81	0.683	2.0617e-18
MRPS23	KAC	0.255799	0.471	0.319	2.5865e-18
ANAPC11	KAC	0.41548	0.856	0.76	3.01342e-18
SNRPD1	KAC	0.379454	0.56	0.412	3.16703e-18
SRSF9	KAC	0.3044	0.56	0.405	4.06472e-18
SLC25A39	KAC	0.451695	0.553	0.406	6.15219e-18
ARL1	KAC	0.265179	0.492	0.332	1.42042e-17
CLDN3	KAC	0.522005	0.715	0.58	1.47235e-17
RPN1	KAC	0.296251	0.711	0.585	3.75271e-17
SHMT2	KAC	0.273586	0.282	0.154	4.00793e-17
HP	KAC	1.61304	0.172	0.086	6.01575e-17
LYPLA1	KAC	0.271265	0.38	0.246	8.60771e-17
ASNS	KAC	0.259351	0.131	0.055	1.58716e-16
POP7	KAC	0.301618	0.314	0.19	1.63316e-16
SPCS2	KAC	0.271118	0.72	0.589	1.77007e-16
SEC61G	KAC	0.340702	0.823	0.738	1.97482e-16
CHCHD10	KAC	0.548825	0.634	0.497	2.06539e-16
DSG2	KAC	0.256244	0.482	0.337	2.14881e-16
POLR2H	KAC	0.328683	0.456	0.313	3.5735e-16
CXCL17	KAC	0.397255	0.776	0.722	6.17213e-16
LAGE3	KAC	0.329785	0.372	0.239	7.27033e-16
ZNF581	KAC	0.32285	0.228	0.13	1.69073e-15
MEST	KAC	0.268295	0.191	0.101	1.69912e-15
CYCS	KAC	0.354055	0.585	0.428	1.94078e-15
SNRPD2	KAC	0.394735	0.885	0.805	2.70983e-15
GNB2	KAC	0.299838	0.778	0.665	3.12399e-15
YIF1A	KAC	0.413673	0.572	0.438	4.80471e-15
NSUN2	KAC	0.257039	0.256	0.152	6.5649e-15
MTDH	KAC	0.29299	0.761	0.648	6.83474e-15
SSR1	KAC	0.270534	0.473	0.332	6.89971e-15
CCT2	KAC	0.288079	0.594	0.446	1.15956e-14
RPL27	KAC	0.388071	0.965	0.932	1.59222e-14
TMEM165	KAC	0.280936	0.625	0.503	2.03164e-14
HIST1H2AC	KAC	0.487282	0.355	0.237	2.28228e-14
AREG	KAC	0.454158	0.609	0.497	2.73472e-14
EEF1B2	KAC	0.412728	0.941	0.897	4.03429e-14
TXN	KAC	0.452723	0.939	0.891	5.2348e-14
CRYAB	KAC	0.345011	0.155	0.08	6.29604e-14
PRELID1	KAC	0.361016	0.685	0.555	1.39005e-13
RPS14	KAC	0.586479	0.992	0.99	3.0581e-13
CLNS1A	KAC	0.25266	0.472	0.335	3.17603e-13
BRIX1	KAC	0.258529	0.299	0.182	3.94027e-13
HIST1H2BC	KAC	0.260136	0.158	0.079	4.40444e-13
NHP2	KAC	0.36701	0.68	0.54	5.45783e-13
MYADM	KAC	0.266216	0.553	0.411	7.08294e-13
KPNB1	KAC	0.26582	0.601	0.456	1.84607e-12
OS9	KAC	0.278711	0.621	0.481	1.97496e-12
TMSB10	KAC	0.349762	0.997	0.986	2.60804e-12
PDK4	KAC	0.304148	0.385	0.271	4.02621e-12
STEAP4	KAC	0.41445	0.594	0.479	5.3176e-12
COA4	KAC	0.31037	0.481	0.347	7.55525e-12
HAX1	KAC	0.289855	0.491	0.363	9.49743e-12
RTN3	KAC	0.257994	0.602	0.452	1.42974e-11
STRAP	KAC	0.321157	0.494	0.365	2.15203e-11
HTATSF1	KAC	0.250737	0.367	0.247	4.24752e-11
MIEN1	KAC	0.267135	0.599	0.471	4.78586e-11
TPM1	KAC	0.490243	0.61	0.482	5.31287e-11
MRPS33	KAC	0.300925	0.455	0.33	6.57815e-11
TUBA1C	KAC	0.270561	0.681	0.579	7.97748e-11
CD46	KAC	0.251903	0.765	0.671	1.05558e-10
TMEM14B	KAC	0.333787	0.703	0.588	1.12002e-10
COX8A	KAC	0.304499	0.886	0.822	2.53904e-10
TOP1	KAC	0.271233	0.749	0.647	4.18487e-10
ANKRD37	KAC	0.257486	0.394	0.274	4.49069e-10
NCL	KAC	0.256294	0.855	0.791	8.75833e-10
PFDN2	KAC	0.276871	0.584	0.45	2.12533e-09
STMN1	KAC	0.267899	0.28	0.186	4.04885e-09
YWHAZ	KAC	0.287226	0.803	0.752	4.47953e-09
RPS5	KAC	0.625291	0.987	0.966	4.8919e-09
TXNDC17	KAC	0.268461	0.725	0.626	7.08998e-09
CCT3	KAC	0.276655	0.595	0.472	1.13124e-08
APP	KAC	0.25646	0.709	0.628	2.73749e-08
RPS16	KAC	0.333384	0.981	0.973	4.41005e-08
BRD2	KAC	0.278964	0.67	0.59	1.04501e-07
YWHAB	KAC	0.253983	0.834	0.774	1.44515e-07
PDCD6	KAC	0.30706	0.632	0.521	2.12089e-07
SLC25A5	KAC	0.428564	0.888	0.83	4.95032e-07
PIGR	KAC	0.563243	0.569	0.498	8.8521e-07
RPL39	KAC	0.264205	0.994	0.987	9.21887e-07
RPL23A	KAC	0.30328	0.981	0.964	9.53673e-07
RPL13	KAC	0.309393	0.998	0.995	1.71256e-06
PSMB3	KAC	0.30866	0.735	0.628	2.18256e-06
RPS7	KAC	0.268942	0.991	0.978	3.30278e-06
FKBP4	KAC	0.28199	0.301	0.216	7.89163e-06
MRPL36	KAC	0.272018	0.385	0.289	1.04572e-05
PRR13	KAC	0.253187	0.731	0.633	1.73207e-05
ASS1	KAC	0.253237	0.606	0.501	1.81467e-05
MRPL51	KAC	0.267493	0.687	0.59	3.07852e-05
SSR2	KAC	0.26502	0.853	0.792	6.18578e-05
TOMM20	KAC	0.251817	0.779	0.707	9.40445e-05
HSPA8	KAC	0.391254	0.79	0.741	0.000111572
RPL18	KAC	0.402805	0.993	0.987	0.000412828
ATP5MC1	KAC	0.269322	0.674	0.566	0.00100002
C7orf50	KAC	0.251258	0.512	0.411	0.00137606
IGFBP7	KAC	0.671435	0.246	0.319	0.00146621
HIST1H1C	KAC	0.329602	0.594	0.499	0.00309344
CARHSP1	KAC	0.252772	0.406	0.307	0.0036047
ITGB1	KAC	0.25938	0.726	0.657	0.00377119
CXCL3	KAC	0.262253	0.265	0.2	0.00504362
S100A16	KAC	0.264226	0.615	0.515	0.0054566
DUSP23	KAC	0.304696	0.526	0.46	0.00727684
C11orf96	KAC	0.275176	0.215	0.157	0.00996634
ATF3	KAC	0.312604	0.651	0.626	0.0109707
LAMB3	KAC	0.279054	0.608	0.521	0.0179785
CTSE	KAC	0.411647	0.604	0.591	0.0378342
JUNB	KAC	0.419277	0.798	0.834	0.0542905
C3	KAC	0.452048	0.725	0.695	0.0680894
CST6	KAC	0.317939	0.217	0.173	0.121376
CTGF	KAC	0.461274	0.283	0.224	0.14824
FOLR1	KAC	0.561305	0.753	0.911	0.294925
IFITM1	KAC	0.561138	0.516	0.657	1
RRAD	KAC	0.444511	0.299	0.257	1
GADD45B	KAC	0.450633	0.684	0.69	1
SCGB3A1	KAC	1.80965	0.648	0.715	1
H1F0	KAC	0.272757	0.628	0.57	1
PLA2G1B	KAC	0.781408	0.417	0.406	1
FTL	KAC	1.08622	0.999	0.992	1
CD74	KAC	0.316797	0.87	0.979	1
HLA-DRB1	KAC	0.375812	0.726	0.917	1
RPL28	KAC	0.518735	0.997	0.993	1
AGER	Other AICs	2.74086	0.839	0.284	1e-300
CLDN18	Other AICs	2.4986	0.926	0.356	1e-300
EMP2	Other AICs	2.2324	0.976	0.738	1e-300
SFTPC	Other AICs	2.08555	0.961	0.684	1e-300
SLC39A8	Other AICs	1.74172	0.85	0.413	1e-300
AQP4	Other AICs	1.62229	0.853	0.488	3.32548e-287
ADIRF	Other AICs	1.45178	0.951	0.625	3.5183e-272
MYL9	Other AICs	1.76119	0.844	0.498	7.54787e-262
CAV1	Other AICs	2.2494	0.918	0.624	3.17725e-257
CLIC3	Other AICs	1.4292	0.877	0.528	1.77945e-250
SFTA3	Other AICs	1.09305	0.901	0.65	5.81846e-230
LMO7	Other AICs	1.36148	0.931	0.702	3.12716e-229
SLC34A2	Other AICs	1.11027	0.968	0.747	1.03112e-224
MUC1	Other AICs	1.01554	0.944	0.775	2.17079e-210
IFT57	Other AICs	1.16171	0.838	0.61	5.21774e-206
C19orf33	Other AICs	1.17265	0.887	0.715	1.56511e-204
CPM	Other AICs	1.23575	0.839	0.556	1.07374e-203
CYP4B1	Other AICs	1.68372	0.85	0.495	2.06327e-192
NKX2-1	Other AICs	0.952312	0.896	0.662	2.32768e-184
SELENBP1	Other AICs	0.95314	0.916	0.683	2.46161e-180
SELENOP	Other AICs	0.997029	0.892	0.646	6.36115e-180
C1orf116	Other AICs	1.08227	0.683	0.337	3.54667e-177
SLPI	Other AICs	1.29469	0.976	0.917	1.69388e-171
CLIC5	Other AICs	1.37023	0.566	0.165	1.35762e-168
MRPL14	Other AICs	0.910059	0.869	0.723	2.61002e-167
DLC1	Other AICs	1.07414	0.733	0.421	8.46935e-162
ABCA3	Other AICs	1.18032	0.701	0.346	4.07139e-155
SFTPD	Other AICs	1.16539	0.857	0.569	7.3739e-154
HSD17B6	Other AICs	1.09036	0.636	0.307	7.46481e-149
CYBRD1	Other AICs	0.933904	0.598	0.255	1.36242e-148
CYB5A	Other AICs	0.728	0.976	0.837	2.22747e-144
AK1	Other AICs	1.10942	0.635	0.31	9.78629e-143
LPCAT1	Other AICs	0.996992	0.734	0.418	7.5309e-142
FABP5	Other AICs	1.29026	0.706	0.347	3.08896e-141
SECISBP2L	Other AICs	1.07658	0.742	0.495	7.94658e-139
SPTBN1	Other AICs	1.00545	0.846	0.636	1.76418e-137
RNASE1	Other AICs	0.802351	0.987	0.777	2.66362e-136
TNNC1	Other AICs	1.11126	0.636	0.284	9.17971e-134
CAT	Other AICs	0.845233	0.776	0.553	2.907e-132
AKAP13	Other AICs	0.907655	0.845	0.648	1.00738e-129
TGFBR2	Other AICs	0.882381	0.74	0.489	1.27055e-126
SFTPA1	Other AICs	1.10252	0.838	0.511	2.84647e-122
DUOX1	Other AICs	0.879954	0.609	0.32	2.28464e-115
ANKRD29	Other AICs	0.932432	0.535	0.215	3.00923e-115
SUSD2	Other AICs	0.805254	0.82	0.521	1.74045e-114
WIF1	Other AICs	0.955775	0.593	0.25	1.9122e-112
SFTPA2	Other AICs	1.15458	0.806	0.492	1.24968e-108
MBIP	Other AICs	0.748849	0.773	0.56	8.85354e-106
VEPH1	Other AICs	0.743855	0.509	0.224	2.64258e-104
SFTPB	Other AICs	0.510943	0.995	0.768	3.81335e-101
CAVIN2	Other AICs	1.04007	0.65	0.394	8.07007e-101
FXYD3	Other AICs	0.709085	0.872	0.667	8.35419e-101
AQP1	Other AICs	0.923098	0.661	0.367	4.23586e-99
PRDX5	Other AICs	0.507176	0.953	0.877	4.05575e-97
S100A14	Other AICs	0.710197	0.845	0.712	1.3377e-96
DHCR24	Other AICs	0.736108	0.807	0.618	5.8316e-95
COL8A1	Other AICs	0.885562	0.468	0.183	4.7171e-94
FLRT3	Other AICs	0.743895	0.693	0.423	6.31126e-90
MYL6	Other AICs	0.494777	0.986	0.962	5.75291e-89
RPS12	Other AICs	0.419161	0.995	0.994	2.41601e-88
B2M	Other AICs	0.682121	0.997	0.94	1.73888e-87
NPNT	Other AICs	0.723982	0.528	0.268	3.40028e-87
ACADL	Other AICs	0.749774	0.452	0.182	2.66076e-86
RPS28	Other AICs	0.38658	0.993	0.991	3.17307e-85
CAV2	Other AICs	1.01197	0.753	0.577	1.57184e-84
LRRK2	Other AICs	0.919645	0.582	0.313	2.52472e-84
POLR2L	Other AICs	0.49443	0.947	0.827	2.21077e-83
SYNE1	Other AICs	0.818352	0.69	0.477	2.59162e-83
LAMP3	Other AICs	0.854897	0.677	0.456	3.96453e-83
SOD3	Other AICs	0.74033	0.503	0.246	8.61856e-83
FILIP1	Other AICs	0.794628	0.433	0.164	2.79583e-82
RGS16	Other AICs	0.827463	0.598	0.324	3.11183e-82
NRP2	Other AICs	0.84399	0.58	0.337	2.05516e-80
DAPK2	Other AICs	0.734865	0.462	0.217	8.25775e-80
NEDD4L	Other AICs	0.662899	0.796	0.617	2.64225e-79
CIRBP	Other AICs	0.541355	0.917	0.788	6.84874e-79
DUOXA1	Other AICs	0.681695	0.508	0.268	4.56317e-77
GPRC5A	Other AICs	0.715523	0.939	0.786	4.7731e-76
BEX3	Other AICs	0.62068	0.856	0.731	1.10656e-75
RPL26	Other AICs	0.564857	0.955	0.883	3.76316e-75
ATP11A	Other AICs	0.635917	0.638	0.429	5.68847e-75
SLC19A1	Other AICs	0.660412	0.381	0.139	2.62682e-74
CADM1	Other AICs	0.631455	0.748	0.526	1.53129e-72
AC008268.1	Other AICs	0.717392	0.313	0.083	8.51822e-72
DAPK1	Other AICs	0.673464	0.571	0.362	2.10379e-71
AHNAK	Other AICs	0.825714	0.837	0.636	1.21531e-70
CFLAR	Other AICs	0.709856	0.786	0.646	1.61451e-70
CALCOCO1	Other AICs	0.708737	0.57	0.363	1.22198e-69
FAM129B	Other AICs	0.614088	0.699	0.531	1.98136e-69
CACNA2D2	Other AICs	0.596968	0.498	0.266	5.86824e-69
TSPAN4	Other AICs	0.58883	0.634	0.431	9.93731e-69
LIMCH1	Other AICs	0.666742	0.772	0.617	1.28615e-67
UTRN	Other AICs	0.709071	0.665	0.494	1.50867e-67
NEDD9	Other AICs	0.683114	0.755	0.591	3.80154e-65
HPCAL1	Other AICs	0.634418	0.68	0.51	5.32049e-65
PIP5K1B	Other AICs	0.566678	0.402	0.171	2.37789e-64
TMEM63B	Other AICs	0.641221	0.561	0.352	2.76657e-63
NECAB3	Other AICs	0.614923	0.508	0.309	3.18477e-63
NHSL1	Other AICs	0.587889	0.406	0.184	9.61551e-63
GSTA4	Other AICs	0.651527	0.484	0.274	1.03508e-62
HOPX	Other AICs	0.4581	0.977	0.87	6.08959e-62
ABHD2	Other AICs	0.604521	0.693	0.516	2.30421e-61
WWC2	Other AICs	0.691172	0.535	0.357	1.91793e-60
PAPSS2	Other AICs	0.676974	0.529	0.325	1.45223e-59
ALDH3B1	Other AICs	0.572794	0.491	0.275	2.62532e-59
CGNL1	Other AICs	0.645682	0.463	0.26	8.94899e-59
ANXA3	Other AICs	0.733302	0.721	0.519	3.98142e-58
DMKN	Other AICs	0.509108	0.727	0.587	6.6861e-58
TACC1	Other AICs	0.631458	0.673	0.491	9.9671e-58
PRKCZ	Other AICs	0.569166	0.538	0.347	1.36689e-57
LAMA3	Other AICs	0.646708	0.396	0.182	6.00113e-57
CD55	Other AICs	0.738892	0.899	0.782	1.57021e-56
ANXA2	Other AICs	0.703167	0.97	0.888	1.76592e-56
CD9	Other AICs	0.506379	0.954	0.894	1.84412e-56
CAVIN1	Other AICs	0.704661	0.63	0.44	1.57762e-55
C1orf198	Other AICs	0.70561	0.473	0.294	2.80129e-55
TMEM125	Other AICs	0.524987	0.685	0.542	4.39919e-55
GSAP	Other AICs	0.582196	0.476	0.279	4.58176e-55
KLF6	Other AICs	0.729414	0.888	0.783	1.75985e-54
MAGI3	Other AICs	0.596578	0.493	0.298	2.05745e-54
NUPR1	Other AICs	0.608541	0.739	0.587	2.23645e-54
TSPAN13	Other AICs	0.628874	0.804	0.71	3.72827e-53
LMO3	Other AICs	0.593992	0.602	0.422	4.0672e-53
FASN	Other AICs	0.685498	0.52	0.35	5.32629e-52
ITGB6	Other AICs	0.435797	0.71	0.528	2.29317e-51
ARHGEF26	Other AICs	0.678839	0.33	0.132	2.97365e-51
EEF1A1	Other AICs	0.304491	1	0.999	3.59967e-51
MSN	Other AICs	0.516281	0.732	0.593	8.8372e-51
BTG3	Other AICs	0.539599	0.751	0.637	1.66062e-50
RPS26	Other AICs	0.503567	0.97	0.959	3.52735e-50
TNS1	Other AICs	0.592102	0.569	0.401	3.58677e-50
ESAM	Other AICs	0.498555	0.357	0.174	6.81895e-50
WNK1	Other AICs	0.643078	0.671	0.555	2.69312e-49
ZNF385B	Other AICs	0.596467	0.466	0.268	2.86976e-49
PCDH9	Other AICs	0.44418	0.218	0.047	3.34771e-49
DSTN	Other AICs	0.394839	0.96	0.912	6.92728e-49
KLF13	Other AICs	0.528003	0.438	0.257	7.74665e-49
LRRC36	Other AICs	0.529052	0.284	0.092	6.07114e-48
DUSP1	Other AICs	0.366056	0.949	0.822	2.4082e-47
PMM1	Other AICs	0.618862	0.587	0.432	2.94393e-47
NINJ2	Other AICs	0.566475	0.418	0.225	1.01901e-46
IL32	Other AICs	0.826517	0.591	0.403	1.80701e-46
ARPC2	Other AICs	0.45323	0.797	0.714	5.89692e-46
DDX17	Other AICs	0.486734	0.823	0.716	3.94121e-45
C14orf132	Other AICs	0.467162	0.304	0.123	1.20923e-44
ARHGEF2	Other AICs	0.525965	0.413	0.239	2.55941e-44
PHACTR1	Other AICs	0.506911	0.368	0.189	3.41781e-44
RPS10	Other AICs	0.453611	0.704	0.564	3.73708e-44
P3H2	Other AICs	0.568114	0.519	0.357	5.40206e-44
KHDRBS2	Other AICs	0.444025	0.206	0.046	7.66628e-44
TSTD1	Other AICs	0.410767	0.861	0.739	2.47694e-43
DENND3	Other AICs	0.549168	0.341	0.161	2.6258e-43
RPL17	Other AICs	0.511409	0.826	0.721	2.76714e-43
UNC13B	Other AICs	0.536724	0.544	0.396	3.5619e-43
AP000357.2	Other AICs	0.385571	0.227	0.055	1.09676e-42
SMARCA5	Other AICs	0.575455	0.644	0.534	2.19714e-42
RTKN2	Other AICs	1.07541	0.241	0.078	2.44225e-42
NCKAP5	Other AICs	0.661626	0.179	0.028	3.14675e-42
SULT1A1	Other AICs	0.559284	0.487	0.325	1.05867e-41
MYO1B	Other AICs	0.558736	0.614	0.471	1.57901e-41
RPS4Y1	Other AICs	0.953122	0.253	0.082	2.07813e-41
NDNF	Other AICs	0.663748	0.545	0.399	4.83601e-41
NFIX	Other AICs	0.49027	0.55	0.393	6.84846e-41
SNX22	Other AICs	0.389241	0.189	0.045	7.75329e-41
TPPP3	Other AICs	0.850165	0.453	0.269	9.64292e-41
RFTN1	Other AICs	0.482517	0.37	0.197	1.1553e-40
RNASEK	Other AICs	0.507055	0.585	0.426	1.59443e-40
VAMP8	Other AICs	0.404114	0.904	0.806	6.5554e-40
PEBP1	Other AICs	0.342523	0.915	0.822	1.87321e-39
UPK3B	Other AICs	0.737877	0.289	0.121	3.24754e-39
QKI	Other AICs	0.517692	0.373	0.21	7.00097e-39
ATP1A1	Other AICs	0.375544	0.941	0.772	9.5058e-39
CD47	Other AICs	0.390012	0.824	0.747	2.95255e-38
MMP28	Other AICs	0.488366	0.528	0.374	5.49371e-38
SCD	Other AICs	0.596109	0.409	0.23	1.36624e-37
TMPRSS2	Other AICs	0.506433	0.607	0.472	2.30335e-37
CRIP1	Other AICs	1.15598	0.542	0.431	2.51545e-37
RHOBTB2	Other AICs	0.490638	0.524	0.391	5.36845e-37
PDLIM2	Other AICs	0.606552	0.462	0.3	5.83674e-37
PPP2R5A	Other AICs	0.463661	0.451	0.292	9.84638e-37
SHROOM3	Other AICs	0.521344	0.598	0.469	1.06991e-36
GOLGA8B	Other AICs	0.545067	0.378	0.239	2.50298e-36
ESYT3	Other AICs	0.459412	0.326	0.17	2.6623e-36
RPS17	Other AICs	0.441787	0.688	0.562	4.22875e-36
STARD7	Other AICs	0.481575	0.469	0.334	7.01512e-36
NECAB1	Other AICs	0.408839	0.305	0.151	2.33256e-35
KLHL24	Other AICs	0.467322	0.492	0.359	6.42418e-35
KCNJ15	Other AICs	0.46783	0.515	0.353	1.12891e-34
LAMA5	Other AICs	0.529273	0.443	0.291	1.25491e-34
MYO1C	Other AICs	0.493801	0.527	0.405	2.55165e-34
RARRES3	Other AICs	0.535067	0.778	0.696	5.78306e-34
GPM6A	Other AICs	0.322936	0.175	0.042	7.66384e-34
CDKL5	Other AICs	0.424902	0.312	0.162	1.48851e-33
SREBF2	Other AICs	0.45166	0.501	0.372	1.62974e-33
RAB11FIP1	Other AICs	0.583452	0.795	0.675	2.27147e-33
CALM1	Other AICs	0.376375	0.876	0.795	3.209e-33
IFI27	Other AICs	0.400437	0.627	0.442	5.33767e-33
F3	Other AICs	0.384382	0.641	0.479	9.5385e-33
AC026471.3	Other AICs	0.312661	0.221	0.083	2.11859e-32
SPTAN1	Other AICs	0.535312	0.547	0.415	2.2593e-32
AHCYL2	Other AICs	0.466863	0.524	0.386	3.57455e-32
DPYSL2	Other AICs	0.471521	0.517	0.377	6.01062e-32
EPS8L2	Other AICs	0.486742	0.567	0.454	7.40142e-32
PPP1R14C	Other AICs	0.354529	0.283	0.141	9.65665e-32
PEAK1	Other AICs	0.4325	0.253	0.111	1.43409e-31
TMEM41B	Other AICs	0.437301	0.467	0.339	1.46122e-31
UBTD1	Other AICs	0.391415	0.425	0.294	2.41434e-31
GNAQ	Other AICs	0.492284	0.489	0.366	2.76532e-31
SQLE	Other AICs	0.453739	0.453	0.298	5.06065e-31
PARP14	Other AICs	0.525475	0.539	0.41	5.60257e-31
MID1IP1	Other AICs	0.561175	0.552	0.406	1.08336e-30
HMGN3	Other AICs	0.418166	0.859	0.763	1.11177e-30
FAM189A2	Other AICs	0.477218	0.303	0.155	1.31871e-30
EFNA1	Other AICs	0.485628	0.738	0.631	1.40431e-30
HHIP	Other AICs	0.438771	0.259	0.106	2.39404e-30
LINC00891	Other AICs	0.358552	0.224	0.083	2.46074e-30
PXMP4	Other AICs	0.422169	0.374	0.234	2.56864e-30
C1orf21	Other AICs	0.422804	0.424	0.283	3.30813e-30
HSDL2	Other AICs	0.40693	0.547	0.423	3.88953e-30
MYO5C	Other AICs	0.440934	0.45	0.317	4.78032e-30
PTPN1	Other AICs	0.51201	0.633	0.529	7.09822e-30
EEF1G	Other AICs	0.314606	0.6	0.375	7.95195e-30
IL34	Other AICs	0.257849	0.166	0.044	1.60947e-29
PLEKHJ1	Other AICs	0.438635	0.412	0.283	1.72415e-29
GABARAP	Other AICs	0.348097	0.876	0.78	1.9236e-29
CELF2	Other AICs	0.467969	0.58	0.469	2.19829e-29
FRMD4B	Other AICs	0.414628	0.448	0.309	1.06369e-28
GNG5	Other AICs	0.300726	0.92	0.878	1.69539e-28
SLC2A3	Other AICs	0.526879	0.364	0.205	1.72711e-28
ZBTB16	Other AICs	0.44614	0.362	0.219	5.04624e-28
ABCA7	Other AICs	0.49859	0.281	0.146	9.38026e-28
BCAM	Other AICs	0.379386	0.841	0.702	1.33764e-27
ARHGAP31	Other AICs	0.377612	0.268	0.137	3.25177e-27
IRX2	Other AICs	0.477668	0.443	0.32	3.75757e-27
PDZD2	Other AICs	0.335502	0.289	0.156	3.91472e-27
RPS20	Other AICs	0.306437	0.909	0.874	4.0743e-27
PHACTR2	Other AICs	0.4506	0.541	0.433	6.41152e-27
ADRB2	Other AICs	0.477858	0.326	0.195	8.02291e-27
C12orf49	Other AICs	0.487016	0.461	0.341	1.39018e-26
FAM20A	Other AICs	0.380413	0.477	0.343	1.79473e-26
PLLP	Other AICs	0.451772	0.504	0.382	2.04495e-26
NEBL	Other AICs	0.466745	0.37	0.23	2.46191e-26
C5orf38	Other AICs	0.435217	0.409	0.287	2.5441e-26
TAOK2	Other AICs	0.348034	0.294	0.157	5.62822e-26
GALNT5	Other AICs	0.431573	0.33	0.19	7.13899e-26
FAM184A	Other AICs	0.37938	0.292	0.155	8.37919e-26
GRAMD2A	Other AICs	0.323434	0.235	0.103	9.18485e-26
IRF2BP2	Other AICs	0.400018	0.609	0.498	2.1266e-25
MYL12B	Other AICs	0.267177	0.955	0.91	2.55484e-25
C4BPA	Other AICs	0.53496	0.679	0.592	2.77505e-25
RPS29	Other AICs	0.309157	0.926	0.841	4.02831e-25
RPL21	Other AICs	0.313708	0.957	0.951	5.07736e-25
SEMA5A	Other AICs	0.314218	0.125	0.02	8.2277e-25
SRSF5	Other AICs	0.337751	0.782	0.695	8.94002e-25
EPAS1	Other AICs	0.439942	0.563	0.458	1.14558e-24
ADGRF5	Other AICs	0.372935	0.725	0.614	1.30725e-24
PRDX6	Other AICs	0.261242	0.867	0.856	1.65249e-24
GANC	Other AICs	0.438875	0.352	0.226	2.0278e-24
FAM177A1	Other AICs	0.391718	0.733	0.659	2.77148e-24
EGLN2	Other AICs	0.376906	0.295	0.169	2.94402e-24
ACTN4	Other AICs	0.340094	0.774	0.691	3.12728e-24
NFATC3	Other AICs	0.398892	0.379	0.261	4.37254e-24
TMSB4X	Other AICs	0.262572	0.997	0.965	5.31935e-24
SNX1	Other AICs	0.393085	0.562	0.463	1.31566e-23
UQCRB	Other AICs	0.28199	0.899	0.856	2.18098e-23
LINC01996	Other AICs	0.253972	0.146	0.042	2.66967e-23
KIAA0408	Other AICs	0.328655	0.216	0.092	5.03834e-23
BMP2	Other AICs	0.509549	0.342	0.208	5.59732e-23
RBX1	Other AICs	0.335508	0.725	0.653	6.14604e-23
ARHGAP44	Other AICs	0.331619	0.292	0.173	7.48061e-23
HIRIP3	Other AICs	0.314644	0.234	0.107	9.05018e-23
CD44	Other AICs	0.418445	0.608	0.523	1.1437e-22
PLEKHA1	Other AICs	0.411165	0.404	0.296	1.41704e-22
NTM	Other AICs	0.626353	0.151	0.044	1.4261e-22
EVA1A	Other AICs	0.421743	0.478	0.368	1.55497e-22
ABCA1	Other AICs	0.428743	0.245	0.122	1.55687e-22
SHROOM4	Other AICs	0.298193	0.249	0.13	1.75747e-22
PROS1	Other AICs	0.387386	0.328	0.215	2.50255e-22
NCOR2	Other AICs	0.41443	0.47	0.371	2.56401e-22
PLXNA2	Other AICs	0.431518	0.408	0.284	3.10648e-22
DBI	Other AICs	0.370386	0.82	0.777	3.15177e-22
RABGAP1L	Other AICs	0.372951	0.533	0.439	5.06947e-22
TNS3	Other AICs	0.411616	0.348	0.233	6.98078e-22
SNX5	Other AICs	0.330022	0.527	0.442	8.42365e-22
LIMD1	Other AICs	0.403744	0.323	0.204	1.01236e-21
SCEL	Other AICs	0.493996	0.349	0.215	1.04929e-21
FDPS	Other AICs	0.421638	0.57	0.483	1.39409e-21
GLCCI1	Other AICs	0.340525	0.245	0.124	1.619e-21
PIAS1	Other AICs	0.393397	0.455	0.349	1.95701e-21
JUND	Other AICs	0.276103	0.792	0.659	2.08231e-21
NUP58	Other AICs	0.402028	0.407	0.298	2.17544e-21
ARHGEF1	Other AICs	0.38472	0.445	0.35	2.34646e-21
RRAS	Other AICs	0.379529	0.35	0.232	2.91369e-21
SERINC5	Other AICs	0.392452	0.371	0.256	3.42915e-21
TXNDC11	Other AICs	0.418762	0.468	0.375	3.58602e-21
MS4A15	Other AICs	0.516849	0.161	0.055	4.13553e-21
MYO9A	Other AICs	0.402826	0.437	0.334	5.04253e-21
VPS28	Other AICs	0.317281	0.711	0.644	6.39132e-21
FGFR2	Other AICs	0.331874	0.295	0.176	6.45805e-21
PSME1	Other AICs	0.348768	0.838	0.766	1.51999e-20
RASSF7	Other AICs	0.358102	0.619	0.554	2.0361e-20
PER1	Other AICs	0.386443	0.584	0.495	2.65828e-20
EID1	Other AICs	0.326061	0.775	0.691	3.46497e-20
ADGRD1	Other AICs	0.338357	0.287	0.169	3.50474e-20
CD24	Other AICs	0.488028	0.507	0.372	3.64366e-20
TBC1D2	Other AICs	0.375363	0.318	0.208	3.71856e-20
SPRYD7	Other AICs	0.399184	0.325	0.211	1.16783e-19
KIF1C	Other AICs	0.382333	0.458	0.356	1.56793e-19
GGT1	Other AICs	0.350357	0.273	0.158	2.32777e-19
FLNA	Other AICs	0.309863	0.723	0.635	5.2293e-19
FZD5	Other AICs	0.33462	0.3	0.185	5.39321e-19
EPB41L5	Other AICs	0.470484	0.404	0.306	9.29908e-19
RCOR1	Other AICs	0.33908	0.37	0.26	2.12879e-18
ECH1	Other AICs	0.345361	0.588	0.52	3.12742e-18
HCFC1R1	Other AICs	0.389656	0.542	0.46	4.07224e-18
PKDCC	Other AICs	0.29191	0.128	0.038	4.32308e-18
GLS	Other AICs	0.382774	0.493	0.389	4.49978e-18
RDX	Other AICs	0.465298	0.526	0.458	5.57581e-18
ZRANB2	Other AICs	0.341892	0.588	0.528	7.22961e-18
NDUFA13	Other AICs	0.339067	0.646	0.558	7.5902e-18
RNF213	Other AICs	0.346889	0.553	0.469	1.07908e-17
WWC3	Other AICs	0.3489	0.384	0.282	1.29212e-17
NDUFA11	Other AICs	0.313796	0.588	0.528	1.3206e-17
JUN	Other AICs	0.271215	0.944	0.848	1.48279e-17
HSD17B4	Other AICs	0.342637	0.603	0.532	1.83783e-17
STARD13	Other AICs	0.286926	0.217	0.111	2.14735e-17
ANOS1	Other AICs	0.53621	0.287	0.178	2.2437e-17
ATP2C2	Other AICs	0.352009	0.303	0.191	2.38341e-17
MRPL54	Other AICs	0.284478	0.605	0.54	2.49477e-17
ZBTB20	Other AICs	0.35151	0.645	0.564	2.65844e-17
SRRM2	Other AICs	0.28174	0.773	0.709	2.68006e-17
BMP1	Other AICs	0.292508	0.232	0.126	3.93252e-17
DHRS3	Other AICs	0.372312	0.515	0.424	4.93335e-17
APOC1	Other AICs	0.319087	0.27	0.153	8.76172e-17
EDEM1	Other AICs	0.352034	0.356	0.244	9.25899e-17
ATP13A4	Other AICs	0.37717	0.347	0.255	1.95823e-16
ICAM1	Other AICs	0.346716	0.789	0.662	2.38635e-16
HLA-B	Other AICs	0.25293	0.962	0.823	2.42159e-16
CNTROB	Other AICs	0.303754	0.274	0.177	2.45817e-16
SLC22A3	Other AICs	0.34063	0.374	0.278	2.48432e-16
SSFA2	Other AICs	0.409194	0.452	0.362	2.81409e-16
MBNL1	Other AICs	0.332685	0.721	0.653	2.94931e-16
PDPN	Other AICs	0.327065	0.194	0.098	3.38849e-16
KRT4	Other AICs	0.346935	0.132	0.045	6.37966e-16
NSA2	Other AICs	0.309514	0.686	0.622	7.28248e-16
MAOA	Other AICs	0.338507	0.578	0.492	8.08676e-16
MYH14	Other AICs	0.346065	0.63	0.558	8.76847e-16
STAT3	Other AICs	0.292859	0.809	0.743	9.33271e-16
SULT1A2	Other AICs	0.315328	0.241	0.144	1.00032e-15
UQCR10	Other AICs	0.255249	0.885	0.816	1.50783e-15
CHP1	Other AICs	0.348132	0.522	0.45	1.65187e-15
TMEM87A	Other AICs	0.30568	0.672	0.605	1.74014e-15
RBMS2	Other AICs	0.325353	0.382	0.292	1.89913e-15
MKNK2	Other AICs	0.335251	0.552	0.476	2.09018e-15
GJA1	Other AICs	0.3749	0.363	0.251	2.70191e-15
TAPBP	Other AICs	0.318198	0.716	0.655	2.917e-15
ABLIM1	Other AICs	0.382455	0.505	0.42	3.04409e-15
METTL7A	Other AICs	0.373004	0.463	0.368	3.60274e-15
NBEAL1	Other AICs	0.345162	0.536	0.481	3.78412e-15
ZNF106	Other AICs	0.366794	0.485	0.406	4.18258e-15
SCAI	Other AICs	0.352436	0.303	0.198	4.82031e-15
ATP5F1D	Other AICs	0.259559	0.798	0.759	5.88598e-15
MEGF9	Other AICs	0.32409	0.305	0.212	6.87094e-15
RAB31	Other AICs	0.457145	0.474	0.393	9.5897e-15
SEMA3B	Other AICs	0.47032	0.383	0.288	1.22605e-14
BANK1	Other AICs	0.262245	0.19	0.095	1.69234e-14
B3GNT7	Other AICs	0.272889	0.232	0.132	1.698e-14
ROR1	Other AICs	0.31204	0.225	0.127	2.0782e-14
WASF3	Other AICs	0.270872	0.176	0.078	2.44824e-14
ATP8A1	Other AICs	0.388741	0.451	0.354	3.18653e-14
AGAP3	Other AICs	0.30293	0.301	0.199	3.19916e-14
RNF145	Other AICs	0.283032	0.74	0.664	4.22288e-14
TMEM245	Other AICs	0.322179	0.508	0.43	4.44263e-14
N4BP2L2	Other AICs	0.317538	0.658	0.606	4.97852e-14
RANBP17	Other AICs	0.356046	0.303	0.202	5.33456e-14
GAS6	Other AICs	0.352908	0.548	0.446	5.44371e-14
DNM2	Other AICs	0.338181	0.486	0.418	6.08294e-14
NTN4	Other AICs	0.351058	0.468	0.393	7.95335e-14
PID1	Other AICs	0.279459	0.275	0.17	8.34177e-14
QDPR	Other AICs	0.279718	0.363	0.285	8.38255e-14
ALPL	Other AICs	0.256832	0.453	0.323	1.23785e-13
PNISR	Other AICs	0.273756	0.713	0.648	1.44448e-13
CD302	Other AICs	0.345972	0.474	0.388	1.53952e-13
PEG10	Other AICs	0.362764	0.32	0.211	1.54608e-13
RAB14	Other AICs	0.271512	0.653	0.605	1.74535e-13
YPEL3	Other AICs	0.342952	0.504	0.438	2.22849e-13
CFL2	Other AICs	0.342041	0.34	0.239	2.92381e-13
ACOXL	Other AICs	0.288729	0.263	0.167	4.38793e-13
MRPS21	Other AICs	0.29424	0.718	0.655	4.8137e-13
RBPMS-AS1	Other AICs	0.264602	0.243	0.142	7.31046e-13
MLPH	Other AICs	0.352917	0.656	0.603	1.25766e-12
FADS1	Other AICs	0.256511	0.224	0.135	1.78923e-12
SBDS	Other AICs	0.29608	0.655	0.621	1.82394e-12
ADH5	Other AICs	0.272389	0.578	0.525	1.92717e-12
COMMD2	Other AICs	0.301981	0.414	0.332	2.02107e-12
MINOS1	Other AICs	0.266699	0.606	0.545	4.88352e-12
NAA38	Other AICs	0.283898	0.651	0.599	5.58004e-12
SLCO3A1	Other AICs	0.260812	0.277	0.184	5.69439e-12
IL18	Other AICs	0.285285	0.37	0.282	5.90251e-12
METAP2	Other AICs	0.286096	0.645	0.601	6.91173e-12
MAP1LC3A	Other AICs	0.320878	0.526	0.457	7.09386e-12
LNX2	Other AICs	0.282883	0.283	0.197	8.90314e-12
MICAL2	Other AICs	0.351225	0.439	0.37	9.10114e-12
FGGY	Other AICs	0.378383	0.523	0.456	1.18775e-11
IL6R	Other AICs	0.314242	0.372	0.299	1.27356e-11
HMGCS1	Other AICs	0.351906	0.378	0.286	1.79194e-11
PNKD	Other AICs	0.266375	0.679	0.641	2.11168e-11
VIM	Other AICs	0.503962	0.546	0.459	3.35932e-11
CYP51A1	Other AICs	0.264343	0.399	0.311	3.82875e-11
FERMT2	Other AICs	0.33091	0.365	0.286	4.89723e-11
NOD1	Other AICs	0.284281	0.281	0.198	5.42386e-11
TMEM160	Other AICs	0.297019	0.543	0.501	6.43521e-11
N4BP1	Other AICs	0.340497	0.301	0.219	8.82549e-11
SLC22A31	Other AICs	0.264379	0.468	0.381	1.43957e-10
NFIC	Other AICs	0.2583	0.714	0.655	1.8406e-10
IL20RA	Other AICs	0.302472	0.245	0.164	1.98098e-10
SDCCAG8	Other AICs	0.320226	0.436	0.363	1.99075e-10
CLIC2	Other AICs	0.287902	0.317	0.238	2.00149e-10
RASGRF1	Other AICs	0.261594	0.216	0.123	2.73464e-10
NDUFC2	Other AICs	0.264281	0.434	0.372	3.62024e-10
RGCC	Other AICs	0.783423	0.271	0.187	3.85923e-10
RNF5	Other AICs	0.286316	0.561	0.507	4.3898e-10
HERC1	Other AICs	0.265416	0.278	0.204	5.29702e-10
CSNK2B	Other AICs	0.276969	0.504	0.429	6.94522e-10
ALS2CL	Other AICs	0.30905	0.3	0.221	7.08755e-10
VAMP2	Other AICs	0.315776	0.482	0.426	8.02311e-10
PLS3	Other AICs	0.266691	0.615	0.568	9.57702e-10
NEAT1	Other AICs	0.277919	0.948	0.872	1.157e-09
LARP4B	Other AICs	0.283998	0.335	0.26	1.22572e-09
GAB1	Other AICs	0.299776	0.235	0.153	1.23493e-09
SDCBP	Other AICs	0.334448	0.627	0.587	1.4525e-09
TMEM141	Other AICs	0.272438	0.575	0.525	1.67685e-09
CCDC141	Other AICs	0.332158	0.264	0.178	1.70637e-09
SNX25	Other AICs	0.295457	0.314	0.236	1.71892e-09
TACC2	Other AICs	0.316092	0.479	0.412	1.76465e-09
DESI2	Other AICs	0.287669	0.57	0.522	1.76921e-09
OTULINL	Other AICs	0.342498	0.29	0.212	1.95038e-09
RFC1	Other AICs	0.264381	0.473	0.413	2.36273e-09
DOCK4	Other AICs	0.275324	0.173	0.096	2.5865e-09
CNN3	Other AICs	0.269985	0.682	0.624	2.69789e-09
RAB5B	Other AICs	0.270175	0.482	0.446	2.75307e-09
PSMB9	Other AICs	0.286113	0.385	0.317	3.36288e-09
BLOC1S1	Other AICs	0.285086	0.489	0.444	4.59533e-09
USP54	Other AICs	0.30871	0.438	0.379	5.50014e-09
SULT2B1	Other AICs	0.286674	0.211	0.14	6.33946e-09
CNOT8	Other AICs	0.286012	0.35	0.278	6.38114e-09
RAD21	Other AICs	0.253424	0.626	0.598	6.55023e-09
IDI1	Other AICs	0.319354	0.382	0.304	6.85248e-09
PRPF8	Other AICs	0.25057	0.555	0.524	1.08785e-08
PTPRF	Other AICs	0.282546	0.56	0.503	1.18631e-08
PATJ	Other AICs	0.309005	0.408	0.345	1.87662e-08
PNPLA2	Other AICs	0.282937	0.668	0.642	1.92989e-08
SESTD1	Other AICs	0.356994	0.362	0.309	2.07272e-08
44622	Other AICs	0.289158	0.302	0.225	2.11691e-08
AC007405.3	Other AICs	0.259999	0.354	0.277	2.60102e-08
WSB1	Other AICs	0.266467	0.858	0.775	3.05912e-08
MAGI1	Other AICs	0.298191	0.326	0.248	3.77554e-08
SLC25A36	Other AICs	0.26671	0.537	0.497	6.77658e-08
GUCD1	Other AICs	0.260026	0.306	0.232	9.87768e-08
PPL	Other AICs	0.29303	0.429	0.377	1.68776e-07
ID3	Other AICs	0.271355	0.534	0.436	1.8151e-07
ARRDC3	Other AICs	0.267866	0.41	0.339	1.85736e-07
SAT2	Other AICs	0.27463	0.515	0.466	1.95987e-07
MMAB	Other AICs	0.257834	0.372	0.313	2.09012e-07
OCLN	Other AICs	0.269175	0.495	0.444	2.29732e-07
EGFR	Other AICs	0.294428	0.465	0.409	2.32418e-07
PCYOX1	Other AICs	0.378844	0.457	0.401	2.46233e-07
OSBPL9	Other AICs	0.29336	0.484	0.451	2.70971e-07
ILK	Other AICs	0.261429	0.469	0.428	3.07302e-07
PLAGL1	Other AICs	0.250415	0.263	0.193	4.10001e-07
ERG28	Other AICs	0.285055	0.486	0.456	4.8261e-07
CARMIL1	Other AICs	0.266807	0.225	0.157	4.89658e-07
RNF144B	Other AICs	0.255407	0.203	0.133	6.90533e-07
TOM1L2	Other AICs	0.251152	0.298	0.23	8.47698e-07
GGA2	Other AICs	0.283095	0.334	0.273	9.35679e-07
F11R	Other AICs	0.266648	0.57	0.539	9.51146e-07
FAM200B	Other AICs	0.261949	0.411	0.363	1.14678e-06
RNPC3	Other AICs	0.263325	0.305	0.235	1.20001e-06
USP34	Other AICs	0.267213	0.376	0.318	1.21557e-06
ARAP1	Other AICs	0.258191	0.284	0.214	1.54779e-06
TMOD3	Other AICs	0.326063	0.629	0.594	1.92295e-06
CXCL16	Other AICs	0.291289	0.572	0.537	1.93795e-06
CH25H	Other AICs	0.306858	0.147	0.082	2.03347e-06
TOB2	Other AICs	0.265154	0.426	0.383	2.06388e-06
STARD3NL	Other AICs	0.252655	0.404	0.345	2.18582e-06
TENT5B	Other AICs	0.261512	0.257	0.179	2.38979e-06
CA2	Other AICs	0.299356	0.364	0.279	2.51333e-06
FARP1	Other AICs	0.29991	0.393	0.343	3.08501e-06
SPAG9	Other AICs	0.288047	0.565	0.535	3.13015e-06
ST3GAL5	Other AICs	0.26947	0.369	0.303	3.49587e-06
FOXA2	Other AICs	0.262407	0.341	0.286	5.35366e-06
OGT	Other AICs	0.251534	0.399	0.349	5.38056e-06
C1orf167	Other AICs	0.271499	0.224	0.157	1.52956e-05
PDE4D	Other AICs	0.29559	0.342	0.286	1.68727e-05
GGTLC1	Other AICs	0.297525	0.316	0.245	1.72464e-05
C5orf24	Other AICs	0.282354	0.465	0.424	2.24434e-05
ENOSF1	Other AICs	0.25884	0.46	0.42	2.26465e-05
PRKAB1	Other AICs	0.265279	0.384	0.34	2.43631e-05
NDST1	Other AICs	0.256957	0.249	0.194	2.53698e-05
DRAM1	Other AICs	0.272709	0.602	0.561	2.86529e-05
WWTR1	Other AICs	0.262636	0.463	0.417	2.88546e-05
RCAN1	Other AICs	0.301928	0.288	0.225	3.02725e-05
LAMB2	Other AICs	0.283844	0.429	0.387	3.12081e-05
PARD6B	Other AICs	0.268274	0.41	0.367	5.53481e-05
IRX3	Other AICs	0.274652	0.407	0.341	7.41867e-05
HLA-F	Other AICs	0.254005	0.453	0.42	7.61028e-05
CCNL2	Other AICs	0.261017	0.392	0.354	0.000148123
GNPTAB	Other AICs	0.253928	0.425	0.38	0.000180699
ATOH8	Other AICs	0.256424	0.245	0.191	0.000188292
COL4A4	Other AICs	0.270414	0.29	0.232	0.000353885
AFDN	Other AICs	0.270616	0.436	0.399	0.000568093
ANK3	Other AICs	0.277088	0.426	0.381	0.000769823
MALAT1	Other AICs	0.312399	0.992	0.987	0.00126316
SYNE2	Other AICs	0.292907	0.556	0.528	0.00222118
SCAPER	Other AICs	0.255172	0.288	0.24	0.00314525
RAB32	Other AICs	0.257892	0.257	0.206	0.00316386
MACF1	Other AICs	0.269343	0.532	0.525	0.0130558
WFS1	Other AICs	0.292227	0.249	0.201	0.0430505
ITGA3	Other AICs	0.262656	0.565	0.551	0.0713189
UBD	Other AICs	0.393372	0.208	0.155	0.250845
DNAJB1	Other AICs	0.369946	0.729	0.713	0.408623
FAM174B	Other AICs	0.293158	0.336	0.316	0.567704
TYMP	Other AICs	0.252435	0.459	0.436	1
XIST	Other AICs	0.296159	0.457	0.466	1
	P - values were calculated by two-sided Wilcoxon Rank-Sum test with a Benjamini–Hochberg correction.

## Sheet: Table 8
Supplementary Table 8. Differentially expressed genes between human KACs and other alveolar cells.
gene	avg_log2FC	pct.1	pct.2	p_val_adj
GAPDH	2.73622	0.989	0.869	0
IGFBP3	2.38534	0.307	0.012	0
AGR2	2.11704	0.894	0.505	0
TIMP1	2.10904	0.742	0.132	0
MDK	2.10888	0.683	0.129	0
MMP7	1.91015	0.622	0.139	0
CRABP2	1.47051	0.335	0.008	0
MUC5B	1.21766	0.314	0.005	0
PCSK1N	1.17667	0.434	0.061	0
TFF3	2.0804	0.405	0.06	6.51769e-281
S100A11	1.02705	0.984	0.929	9.28551e-278
HSP90B1	1.70291	0.971	0.769	4.24117e-275
NQO1	1.71419	0.431	0.072	2.20545e-273
WFDC2	2.18777	0.924	0.801	4.45709e-273
PHLDA2	1.44706	0.659	0.212	1.13193e-269
PLPP2	0.812945	0.494	0.096	1.43666e-268
TESC	0.675762	0.312	0.026	8.09712e-267
C4orf48	0.772387	0.451	0.084	1.05323e-262
CDKN2A	0.831459	0.226	0.006	8.89192e-252
ABCC3	0.663434	0.432	0.074	1.89603e-249
GOLM1	0.721102	0.436	0.08	1.07298e-248
PHLDA1	0.652255	0.262	0.016	2.44434e-243
DDIT4	1.43662	0.415	0.081	1.93411e-234
PTMA	0.755149	0.997	0.968	5.52294e-230
HSPA5	1.40587	0.932	0.704	6.33873e-224
MARCKSL1	0.854045	0.369	0.062	3.06973e-220
HPGD	0.691447	0.27	0.025	1.4596e-218
FTH1	1.72945	0.999	0.988	4.83431e-218
PDIA4	1.5501	0.701	0.29	1.26629e-217
SPINK1	1.39465	0.231	0.014	1.42228e-215
LCN2	1.84964	0.576	0.199	3.19873e-210
AKR1C2	1.39754	0.281	0.032	1.43772e-209
AKR1C3	1.13084	0.456	0.112	6.03015e-203
TFF1	0.61206	0.173	0.003	2.69801e-202
C15orf48	1.05433	0.274	0.032	1.00491e-197
TNFRSF21	0.659106	0.378	0.075	3.85776e-197
MIF	1.08836	0.967	0.87	4.99465e-194
RPL41	1.05437	0.997	0.979	4.81411e-187
CLDN10	0.686863	0.157	0.002	1.44584e-184
PDLIM4	0.554778	0.296	0.043	1.91204e-184
SSR4	0.825611	0.945	0.825	8.24866e-183
VSTM2L	0.508485	0.258	0.034	1.63354e-172
ANXA1	1.68965	0.911	0.738	3.34378e-172
PLTP	0.629024	0.158	0.005	4.40112e-172
THBS1	0.947733	0.307	0.053	6.17952e-172
CALR	1.00548	0.931	0.745	6.07614e-170
PFKP	0.488143	0.303	0.052	4.21949e-168
GGT5	0.590235	0.39	0.098	1.39365e-165
GPX2	0.945366	0.159	0.006	1.6644e-165
ECE1	0.453307	0.384	0.088	5.58312e-165
PLAU	0.703537	0.138	0.001	1.30922e-164
AKR1B10	0.974183	0.13	0	1.79056e-164
KLK6	0.77341	0.129	0	1.47512e-163
COTL1	0.617351	0.197	0.016	1.79119e-162
TSPAN1	0.795375	0.524	0.18	5.20109e-162
MGP	1.8774	0.426	0.129	1.87186e-161
CFH	0.58559	0.422	0.114	2.05673e-161
MANF	0.838211	0.529	0.188	3.46826e-160
IGFBP2	1.19512	0.353	0.083	1.29863e-157
CRLF1	0.348872	0.165	0.009	2.88886e-155
ANGPTL4	0.956066	0.244	0.034	3.60754e-155
CDKN1A	1.23581	0.59	0.254	7.63301e-154
SLCO2A1	0.366637	0.152	0.006	1.42434e-153
MAP1B	0.700445	0.141	0.004	1.04483e-152
GADD45A	0.604844	0.324	0.069	2.34557e-152
PPP1R14B	0.696635	0.391	0.104	4.75537e-152
SOX9	0.469418	0.224	0.028	1.86279e-151
SPDEF	0.366857	0.201	0.02	6.73352e-151
CX3CL1	0.427013	0.228	0.029	3.07399e-150
TGM2	0.573847	0.203	0.022	2.21558e-148
EIF4EBP1	0.740876	0.299	0.061	1.24455e-147
KRT8	0.968572	0.972	0.877	7.45094e-147
RPL13A	0.768206	0.982	0.903	6.66743e-145
RPL15	0.634702	0.99	0.946	9.80646e-144
CYBA	1.10278	0.574	0.258	3.56723e-143
TMSB10	0.860483	0.997	0.959	4.02063e-142
TPI1	1.13638	0.933	0.784	8.4075e-141
S100P	1.2974	0.339	0.088	2.08221e-140
RPS2	0.803645	0.99	0.909	2.39833e-140
SH3BGRL3	0.921057	0.815	0.546	4.77761e-138
CSTB	0.986942	0.959	0.863	9.80868e-138
CFB	0.565147	0.306	0.069	1.28179e-136
FXYD5	0.756374	0.651	0.319	3.06602e-136
RASD1	1.51025	0.545	0.232	1.12833e-135
DUSP5	0.535731	0.285	0.06	2.34757e-135
NPDC1	0.322885	0.273	0.053	4.91254e-135
PLAUR	0.717634	0.278	0.056	5.21966e-135
PTGES	0.507415	0.156	0.011	1.57873e-134
SLC2A1	0.276786	0.126	0.004	2.65115e-134
BCAS1	0.305049	0.159	0.013	1.44096e-131
CP	1.2161	0.402	0.13	9.08713e-131
RPS18	0.890199	0.999	0.97	1.40142e-129
LINC00511	0.291995	0.147	0.01	1.68382e-129
GCLC	0.610911	0.146	0.01	1.20527e-128
RPS19	0.644928	0.994	0.967	2.46821e-128
AKR1B1	0.439378	0.233	0.039	2.62992e-128
ARHGDIB	0.739361	0.606	0.292	8.49378e-128
JPT1	0.852434	0.511	0.203	2.89555e-127
SNX9	0.254078	0.177	0.019	7.66904e-127
SLC16A7	0.35728	0.242	0.043	1.90268e-126
ACTG1	0.745056	0.994	0.964	2.43217e-126
TSPAN6	0.496031	0.426	0.138	1.65898e-125
DEFB1	0.436975	0.112	0.002	4.00416e-125
AL355312.4	0.401995	0.331	0.086	7.37728e-125
CYP3A5	0.401863	0.168	0.017	9.00734e-125
NPM1	0.842451	0.956	0.843	2.20229e-121
TNC	0.485919	0.238	0.045	2.61723e-121
SFN	0.927834	0.629	0.313	5.65531e-121
OLFML3	0.683336	0.117	0.004	2.59719e-119
STEAP1	0.551489	0.111	0.003	3.2664e-119
RPLP0	0.860384	0.998	0.964	6.38964e-119
ABRACL	0.505903	0.433	0.149	1.65024e-118
AMIGO2	0.446118	0.173	0.02	5.44113e-118
P4HB	0.944407	0.91	0.725	3.24832e-117
ATP5MC2	0.937024	0.965	0.865	5.65534e-117
TM4SF1	0.987762	0.845	0.598	2.21529e-115
COL1A1	0.972742	0.244	0.051	2.60086e-115
PPIB	0.617428	0.919	0.862	4.69204e-115
ENO1	0.788942	0.937	0.804	1.14292e-114
G6PD	1.04979	0.433	0.164	2.01171e-114
CMTM3	0.259492	0.104	0.002	6.91528e-114
RHOV	0.304712	0.144	0.012	7.45497e-114
GDF15	1.34739	0.513	0.223	1.20298e-113
MT1F	0.460507	0.351	0.103	1.9156e-113
SYTL2	0.261022	0.19	0.028	2.30162e-113
HSP90AB1	0.649545	0.981	0.932	6.1548e-113
LDOC1	0.4468	0.372	0.116	1.76143e-112
H3F3A	0.531532	0.967	0.921	5.41465e-112
UPP1	0.568874	0.391	0.13	2.9781e-111
TSPAN8	0.454823	0.167	0.021	4.22436e-111
RPL39	0.652646	0.994	0.965	8.83745e-111
CLIC1	0.769513	0.895	0.72	9.57631e-111
RAMP1	0.438935	0.159	0.018	1.43434e-110
FAM3C	0.807533	0.449	0.176	1.65897e-110
KRT18	0.631809	0.988	0.908	5.78208e-110
MGST1	0.784845	0.952	0.811	1.6554e-109
TGFB1	0.257974	0.225	0.043	7.6059e-109
GPI	0.803889	0.61	0.31	1.38338e-108
MUC20	0.427708	0.321	0.09	1.11759e-107
CTSB	0.740889	0.717	0.438	1.82277e-106
NT5E	0.300369	0.255	0.057	6.05442e-106
CYTOR	0.289391	0.176	0.025	2.0862e-105
ARPC3	0.72093	0.887	0.713	2.54697e-105
DPYSL3	0.31392	0.142	0.014	3.75096e-105
HMGA1	1.11969	0.518	0.239	5.06495e-104
SLC16A3	0.542232	0.306	0.086	1.60548e-103
FOSL1	0.344845	0.184	0.029	6.22746e-103
CLDN2	0.314812	0.12	0.009	1.64033e-102
SEZ6L2	0.494592	0.481	0.202	1.02683e-101
PDIA3	0.69332	0.867	0.726	4.63292e-101
SEMA3C	0.318352	0.143	0.015	8.44795e-101
ST6GALNAC1	0.391218	0.294	0.081	1.3622e-99
PRSS23	0.500041	0.265	0.066	2.06268e-99
ITGB2	0.253736	0.112	0.007	1.18638e-98
LDHA	1.02379	0.876	0.702	1.89259e-98
KCNN4	0.295748	0.108	0.006	2.97138e-97
RPS27A	0.537663	0.994	0.961	7.60176e-97
PDIA6	0.89802	0.774	0.524	1.20056e-96
FHL2	0.494886	0.156	0.022	2.46005e-96
PFN2	0.388253	0.288	0.08	6.58571e-96
BTF3	0.503691	0.938	0.85	4.3551e-95
RGS10	0.338112	0.117	0.009	7.90072e-95
TFPI2	0.39512	0.108	0.007	1.06996e-94
OCIAD2	0.757732	0.647	0.386	1.33556e-94
RPL37	0.55654	0.996	0.973	1.75175e-94
CLU	1.54121	0.659	0.489	9.43248e-94
G0S2	0.684273	0.17	0.028	3.20103e-93
TMEM45A	0.520321	0.145	0.019	4.66392e-93
RPS8	0.479629	0.999	0.983	8.56925e-93
SERINC2	0.559516	0.54	0.259	9.17798e-93
AKR1C1	0.790759	0.588	0.306	5.59355e-92
PKM	0.669014	0.874	0.73	7.5856e-92
LSR	0.726342	0.689	0.44	7.93035e-92
STEAP3	0.29097	0.302	0.09	2.38747e-91
LDHB	1.00375	0.892	0.672	1.28539e-90
CTSE	0.973884	0.604	0.345	2.78683e-90
LTF	2.46466	0.208	0.048	2.88109e-90
UGDH	0.825879	0.403	0.162	1.45182e-89
SOX4	0.935213	0.649	0.376	4.05287e-89
ERO1A	0.52058	0.397	0.152	1.61399e-88
CLDN4	0.804678	0.939	0.833	3.50049e-88
IER3	1.0623	0.605	0.334	1.63102e-87
BIK	0.306091	0.198	0.042	2.03682e-86
MTHFD2	0.490117	0.197	0.043	1.09857e-85
TKT	1.061	0.883	0.761	1.63948e-85
CFL1	0.558175	0.935	0.863	1.93617e-85
CD82	0.339389	0.338	0.115	2.68838e-85
ZYX	0.50988	0.443	0.19	4.9157e-85
SRI	0.791901	0.776	0.555	3.13441e-84
PDLIM7	0.3014	0.141	0.02	1.51591e-83
PGM2L1	0.327515	0.208	0.048	3.3593e-83
PRDX4	0.531101	0.616	0.345	8.70541e-83
MYDGF	0.617191	0.76	0.534	1.00465e-82
RND3	0.407049	0.223	0.056	5.25659e-82
CDH3	0.286231	0.24	0.063	6.12338e-82
CALU	0.772133	0.568	0.299	9.40332e-82
RPS14	0.853688	0.992	0.976	5.13391e-81
TRIM2	0.369885	0.348	0.128	8.53606e-81
HSPB1	0.764094	0.953	0.855	2.07284e-80
RPL7A	0.551282	0.994	0.97	3.42191e-80
RPS5	0.977165	0.987	0.929	3.59322e-80
LITAF	0.564815	0.578	0.306	4.54184e-80
HMGB3	0.617113	0.408	0.171	5.23431e-80
KRT19	0.72428	0.965	0.857	5.23577e-80
CHCHD2	0.591187	0.944	0.835	5.32542e-80
RPS3A	0.514424	0.992	0.963	3.00555e-79
ISYNA1	0.314925	0.235	0.063	5.37299e-79
CLCF1	0.317444	0.19	0.042	8.30902e-79
ITGA2	0.365242	0.259	0.075	2.02252e-78
44815	0.25393	0.224	0.058	2.82927e-78
RPS7	0.559754	0.991	0.952	6.12209e-78
SORL1	0.326086	0.284	0.093	4.07517e-77
LAD1	0.374875	0.398	0.163	7.32544e-77
DSP	0.582794	0.565	0.287	1.18099e-76
DKK3	0.304818	0.16	0.03	2.67445e-76
UCP2	0.419104	0.356	0.141	3.50898e-76
TMED9	0.598648	0.74	0.491	8.62412e-76
MARCKS	0.331097	0.193	0.045	9.69072e-76
HLA-DQA2	0.999052	0.343	0.147	4.15652e-75
HILPDA	0.659936	0.174	0.037	4.72301e-75
RPL31	0.529927	0.953	0.865	8.66362e-75
RPL10A	0.510854	0.981	0.927	9.63792e-75
PABPC1	0.520124	0.923	0.813	1.42539e-74
CXCL14	0.611022	0.107	0.012	1.83994e-74
PTGR1	0.727142	0.394	0.175	4.78295e-73
RPL13	0.578965	0.998	0.986	7.92565e-73
TMEM123	0.570576	0.693	0.436	2.12802e-72
PYCR1	0.460048	0.206	0.056	2.88133e-72
44813	0.420486	0.46	0.215	4.49546e-72
RPL12	0.533451	0.994	0.973	7.18787e-72
INHBB	0.261969	0.141	0.024	9.05239e-72
TMEM45B	0.37857	0.276	0.09	1.0695e-71
RPL28	0.896748	0.997	0.979	6.20165e-71
SEM1	0.561163	0.883	0.702	9.90877e-71
PAFAH1B3	0.530015	0.34	0.135	9.96312e-71
LY6E	0.388059	0.847	0.639	1.30442e-70
FBXO32	0.253937	0.175	0.039	2.28714e-70
KDELR3	0.250381	0.149	0.028	2.65888e-70
RPL18	0.704033	0.993	0.971	3.70006e-70
TXNRD1	1.10571	0.494	0.264	9.37543e-70
MTRNR2L12	0.80976	0.615	0.321	5.66999e-69
IGFBP6	0.286059	0.167	0.037	2.27686e-68
EEF1B2	0.689248	0.941	0.834	4.16219e-68
BACE2	0.33946	0.395	0.171	5.87595e-68
NAP1L1	0.623624	0.708	0.46	1.13153e-67
EDN1	0.745327	0.343	0.139	1.26643e-67
ALDOA	0.845876	0.753	0.58	1.60566e-67
C12orf75	0.373	0.12	0.018	2.98777e-67
RHOB	0.916807	0.804	0.714	7.56869e-67
DHRS7	0.533894	0.647	0.411	1.65533e-66
FAM162A	0.509714	0.536	0.287	2.30469e-66
PGK1	0.877437	0.803	0.614	2.9258e-66
MIR4435-2HG	0.281209	0.255	0.081	1.23236e-65
PMAIP1	0.350009	0.312	0.118	2.80334e-65
ENAH	0.34583	0.333	0.133	2.83596e-65
SDF2L1	0.609084	0.499	0.261	3.08253e-65
COX6B1	0.461127	0.913	0.802	5.5321e-65
CKLF	0.252747	0.262	0.089	6.03455e-65
HES1	0.397176	0.278	0.1	1.07245e-64
CEACAM5	0.824227	0.178	0.047	1.31217e-64
EDN2	0.400907	0.11	0.016	1.66896e-64
RPL23A	0.577155	0.981	0.925	1.7797e-63
PLIN3	0.329858	0.32	0.124	1.94766e-63
RPS16	0.562935	0.981	0.942	2.45377e-63
TMEM92	0.304838	0.285	0.107	4.0887e-63
CPD	0.525237	0.413	0.195	4.64492e-63
TGFBI	0.474622	0.166	0.04	1.39104e-62
PHACTR3	0.390417	0.212	0.063	1.63517e-62
NUCB2	0.378333	0.528	0.282	3.97058e-62
NACA	0.443279	0.974	0.926	5.17405e-62
C9orf16	0.542369	0.636	0.404	5.62837e-62
DDOST	0.532802	0.69	0.466	7.06417e-61
SNRPD2	0.621039	0.885	0.713	2.65095e-60
SRD5A3	0.421687	0.335	0.145	4.25577e-60
TMEM14A	0.278573	0.432	0.199	5.33093e-60
MDH2	0.681253	0.752	0.531	1.30588e-59
UQCC2	0.356317	0.505	0.268	3.88268e-59
CLDN3	0.781187	0.715	0.489	7.5947e-59
MT2A	0.557495	0.725	0.507	2.41924e-58
KDELR2	0.627165	0.698	0.469	2.46329e-58
CRIP2	0.393686	0.683	0.404	2.51758e-58
MT-CO2	0.410155	0.99	0.99	4.77932e-58
PGD	0.647444	0.511	0.289	5.15952e-58
RPL19	0.536276	0.997	0.979	1.09251e-57
RPL35A	0.461736	0.99	0.957	1.32367e-57
RPL18A	0.470244	0.992	0.965	3.42987e-57
ALDH1A1	1.0485	0.624	0.4	4.01943e-57
DKK1	0.281568	0.118	0.021	6.09699e-57
NARF	0.358174	0.388	0.18	1.09322e-56
TXN	0.681445	0.939	0.835	1.48046e-56
C5	0.388775	0.338	0.153	1.84124e-56
RPLP2	0.379504	0.986	0.958	9.38388e-56
KDELR1	0.558937	0.826	0.655	1.14259e-55
RPL27	0.574704	0.965	0.877	1.29551e-55
IGF2BP2	0.290644	0.207	0.066	2.85964e-55
PIGT	0.357074	0.485	0.258	3.53961e-55
ERRFI1	0.636396	0.765	0.593	1.40896e-54
ERGIC3	0.515659	0.775	0.582	2.18487e-54
QSOX1	0.563507	0.713	0.533	2.61944e-54
PDLIM5	0.298388	0.459	0.23	5.29017e-54
BAX	0.411704	0.526	0.302	7.70523e-54
TMED3	0.372689	0.555	0.328	2.22835e-53
RPL36	0.356442	0.977	0.942	2.74163e-53
TPM2	0.32038	0.115	0.022	3.31958e-53
TMEM167A	0.333946	0.477	0.247	1.12274e-52
PLSCR1	0.390725	0.48	0.255	1.91903e-52
HYOU1	0.483763	0.378	0.181	1.93768e-52
ADAM9	0.445983	0.443	0.223	2.94352e-52
ANAPC11	0.564139	0.856	0.692	6.53583e-52
SELENOH	0.52935	0.836	0.656	1.11087e-51
CXCL8	0.867339	0.21	0.072	1.51979e-51
AZGP1	0.598329	0.233	0.086	1.92744e-51
MET	0.512912	0.664	0.419	2.14359e-51
NME4	0.410859	0.462	0.252	2.29095e-51
GSN	0.670446	0.683	0.519	2.48475e-51
ISOC2	0.499162	0.419	0.214	2.65452e-51
SPATS2L	0.37967	0.508	0.281	4.92506e-51
RPL7	0.489677	0.959	0.87	5.27796e-51
RACK1	0.523094	0.983	0.942	7.85746e-51
LGALS4	0.25085	0.162	0.045	7.87376e-51
NEK6	0.253055	0.233	0.083	9.44905e-51
FN1	0.366609	0.468	0.246	2.37499e-50
RPS9	0.402687	0.986	0.948	2.50083e-50
VASP	0.313541	0.379	0.18	3.0932e-50
RPS4X	0.39485	0.994	0.967	5.30893e-50
NENF	0.476306	0.606	0.395	1.71119e-48
CTSA	0.353525	0.551	0.314	1.7561e-48
TNFRSF12A	0.540756	0.727	0.522	1.82313e-48
CAPN8	0.265132	0.55	0.322	3.44326e-48
PLPP5	0.307644	0.413	0.209	3.96778e-48
RPSA	0.478526	0.976	0.915	4.46437e-48
PSAP	0.477926	0.81	0.72	5.58723e-48
DEPP1	0.526783	0.276	0.117	9.27253e-48
ASS1	0.528745	0.606	0.396	1.39814e-47
CCT6A	0.518154	0.659	0.432	1.7426e-47
PFDN4	0.273345	0.38	0.181	2.16897e-47
HIPK2	0.332483	0.349	0.165	2.42021e-47
TMEM14C	0.511951	0.81	0.623	2.58168e-47
ADGRF1	0.341449	0.147	0.04	2.84449e-47
KRTCAP2	0.420686	0.835	0.713	3.1908e-47
SSBP1	0.555872	0.722	0.519	8.62002e-47
ZNF581	0.387193	0.228	0.087	9.47169e-47
CHI3L1	1.04567	0.269	0.121	1.01496e-46
RPL29	0.358249	0.99	0.967	1.72524e-46
TALDO1	0.661288	0.747	0.557	1.91404e-46
DAP	0.352345	0.52	0.304	2.38761e-46
ADH1C	0.335475	0.122	0.028	3.16511e-46
SHMT2	0.33251	0.282	0.122	6.53862e-46
HSP90AA1	0.43882	0.964	0.921	7.02483e-46
ZFP36L2	0.409876	0.483	0.274	7.8696e-46
MAFF	0.466218	0.403	0.21	9.33677e-46
RPLP1	0.282379	0.998	0.995	9.41475e-46
NHP2	0.503849	0.68	0.468	1.14654e-45
HNMT	0.37498	0.474	0.273	1.88594e-45
UFC1	0.421428	0.685	0.48	1.95427e-45
SERPINA1	2.0929	0.692	0.633	3.04286e-45
MPZL2	0.396384	0.722	0.521	4.60175e-45
TMEM258	0.394001	0.863	0.75	5.49331e-45
EMP3	0.376389	0.314	0.147	7.2187e-45
RPL5	0.376716	0.986	0.943	1.46612e-44
RPS21	0.320113	0.977	0.958	2.64031e-44
CANX	0.51688	0.842	0.684	2.94599e-44
DNAJB11	0.407204	0.366	0.182	3.09225e-44
GRN	0.406186	0.722	0.53	3.10916e-44
S100A2	0.54663	0.228	0.088	4.15803e-44
EXOSC5	0.265251	0.274	0.118	1.2697e-43
LMAN2	0.412195	0.692	0.492	1.68711e-43
PFN1	0.39525	0.949	0.899	2.29852e-43
MRPL24	0.438079	0.447	0.245	4.60958e-43
PRMT1	0.42421	0.626	0.403	4.89345e-43
RAN	0.509558	0.82	0.665	8.62193e-43
FBL	0.496384	0.565	0.355	1.20932e-42
UBC	0.443234	0.973	0.966	1.22916e-42
OSTC	0.442107	0.62	0.428	1.41698e-42
BZW1	0.428914	0.656	0.449	1.69369e-42
CCT5	0.452909	0.544	0.335	1.72303e-42
CEBPB	0.534374	0.66	0.468	2.06213e-42
FAM114A1	0.281249	0.367	0.181	2.99335e-42
SLC25A39	0.53514	0.553	0.346	3.70873e-42
RPS6	0.324863	0.985	0.961	4.74936e-42
NSMCE1	0.258833	0.375	0.186	5.28722e-42
HIST1H1C	0.629604	0.594	0.39	8.8215e-42
RCN1	0.45891	0.45	0.254	1.27982e-41
BZW2	0.348084	0.463	0.263	2.22786e-41
SUB1	0.479413	0.78	0.619	2.51861e-41
MUC4	0.315163	0.248	0.103	2.59604e-41
CRELD2	0.280226	0.353	0.173	4.39405e-41
LMAN1	0.380096	0.742	0.545	4.65685e-41
SPINT2	0.300582	0.92	0.857	6.40198e-41
NANS	0.299621	0.429	0.231	8.18568e-41
RPN2	0.44057	0.746	0.578	8.27752e-41
RHOC	0.306268	0.448	0.25	8.76285e-41
BSG	0.399327	0.769	0.687	2.13374e-40
P4HA1	0.313861	0.367	0.19	3.01308e-40
RPL37A	0.310192	0.981	0.947	4.06654e-40
MGST2	0.267998	0.44	0.242	4.16016e-40
SRPK1	0.307435	0.36	0.181	7.28104e-40
H3F3B	0.373975	0.974	0.967	9.90357e-40
CDC42EP1	0.363199	0.545	0.338	1.20524e-39
VGLL1	0.257914	0.151	0.047	1.66932e-39
SMIM22	0.379686	0.667	0.462	2.07666e-39
HNRNPC	0.381618	0.755	0.59	2.14995e-39
RPL30	0.419097	0.997	0.975	2.55793e-39
SLC3A2	0.3978	0.568	0.352	2.62568e-39
PRSS22	0.275148	0.342	0.169	3.28493e-39
HIST1H2AC	0.566714	0.355	0.188	3.31615e-39
MT1X	0.301079	0.596	0.392	3.8371e-39
RAC1	0.425012	0.91	0.811	9.00738e-39
SYNGR2	0.437612	0.869	0.726	1.43032e-38
CHID1	0.297792	0.465	0.261	1.64602e-38
IGFBP4	0.388607	0.574	0.362	1.89505e-38
TAX1BP1	0.416113	0.749	0.576	2.88609e-38
CISD2	0.260963	0.394	0.208	3.09889e-38
CLNS1A	0.343167	0.472	0.276	6.39435e-38
KRTCAP3	0.385599	0.628	0.43	8.62075e-38
HNRNPA1	0.373813	0.949	0.871	1.30637e-37
LAGE3	0.398836	0.372	0.2	1.57236e-37
CD2AP	0.465508	0.519	0.323	2.09038e-37
TAGLN2	0.343349	0.94	0.901	2.11392e-37
IDH1	0.346667	0.423	0.237	2.30431e-37
SLC50A1	0.323584	0.362	0.189	2.34415e-37
YIPF2	0.253048	0.412	0.223	2.41379e-37
MCTS1	0.289778	0.391	0.206	2.73247e-37
H2AFZ	0.578767	0.665	0.481	6.32333e-37
PAICS	0.317924	0.282	0.131	9.11153e-37
KRT17	1.916	0.2	0.084	2.5433e-36
ADD3	0.275521	0.39	0.21	3.00098e-36
TMED10	0.377772	0.746	0.584	3.26144e-36
ITGAV	0.288955	0.354	0.182	3.74088e-36
HSPD1	0.547807	0.756	0.58	4.55178e-36
RPS25	0.347828	0.988	0.959	4.65382e-36
TXNDC17	0.439096	0.725	0.546	5.00024e-36
NME2	0.53587	0.773	0.643	5.04296e-36
TMEM159	0.269359	0.362	0.191	9.20692e-36
LRRC59	0.374547	0.508	0.312	1.09318e-35
PON2	0.440812	0.732	0.573	1.10001e-35
RAB13	0.37571	0.658	0.468	1.74731e-35
DGUOK	0.30258	0.513	0.315	1.86583e-35
GCLM	0.366585	0.238	0.104	1.93252e-35
CALD1	0.282865	0.124	0.036	2.35534e-35
SLC38A2	0.357287	0.499	0.304	2.7874e-35
PSMB3	0.467697	0.735	0.545	2.83144e-35
NDUFS5	0.395092	0.85	0.767	3.33955e-35
KRT10	0.405571	0.728	0.549	3.53636e-35
YDJC	0.32119	0.301	0.148	5.67107e-35
PDZD11	0.324799	0.337	0.173	6.5397e-35
HLA-DRB5	1.7467	0.609	0.533	1.05408e-34
RPS3	0.47658	0.996	0.977	1.40476e-34
UQCRH	0.441561	0.821	0.683	1.54552e-34
EPCAM	0.382985	0.863	0.74	1.54745e-34
ARF4	0.420357	0.76	0.6	1.72562e-34
SLC44A4	0.256865	0.409	0.232	1.79939e-34
PPIA	0.330034	0.984	0.945	1.89297e-34
ATP2A2	0.302976	0.457	0.269	1.92207e-34
AHCY	0.30075	0.457	0.269	2.1318e-34
TARS	0.388101	0.312	0.159	2.58937e-34
RPS11	0.468481	0.952	0.877	3.12323e-34
DNAJC3	0.376829	0.593	0.394	3.21167e-34
RPL8	0.412838	0.994	0.979	3.86823e-34
SNRPD1	0.45588	0.56	0.368	5.39858e-34
LSM2	0.318857	0.448	0.263	1.34512e-33
CLDN1	0.279828	0.268	0.126	2.07436e-33
EIF4A3	0.304156	0.454	0.265	3.11226e-33
ELOB	0.338316	0.874	0.782	3.80957e-33
MPG	0.276966	0.464	0.277	5.40129e-33
MZT2A	0.250008	0.422	0.24	2.29052e-32
MRPS23	0.286944	0.471	0.284	2.69424e-32
PTTG1IP	0.391862	0.77	0.604	3.64061e-32
TREM1	0.268454	0.164	0.061	3.82887e-32
TWF1	0.350519	0.369	0.206	3.93084e-32
MRPL51	0.412365	0.687	0.509	4.59002e-32
POLR2H	0.3626	0.456	0.272	5.01641e-32
RPL14	0.298782	0.992	0.967	9.89794e-32
EPRS	0.399654	0.484	0.301	1.3186e-31
ALG3	0.279379	0.333	0.177	1.61873e-31
SLC39A7	0.320319	0.53	0.334	1.64468e-31
RAB34	0.266196	0.485	0.295	1.67966e-31
RHEB	0.409402	0.637	0.446	2.28096e-31
NAMPT	0.359584	0.653	0.442	3.5378e-31
ELF3	0.340435	0.883	0.768	3.77689e-31
RAB5IF	0.372831	0.442	0.266	4.00575e-31
ANP32B	0.413346	0.719	0.545	4.32579e-31
DNTTIP1	0.258628	0.374	0.21	5.99001e-31
PMEPA1	0.313905	0.373	0.206	6.34101e-31
STT3A	0.308243	0.401	0.226	7.81999e-31
CCNI	0.409469	0.833	0.726	1.32774e-30
PLOD2	0.254298	0.277	0.138	1.47491e-30
ODC1	0.366361	0.517	0.338	2.08764e-30
CKAP4	0.28483	0.43	0.254	2.30684e-30
DRAP1	0.294796	0.526	0.333	2.39712e-30
HPRT1	0.264673	0.273	0.133	2.49372e-30
PTTG1	0.36326	0.188	0.081	2.73217e-30
CCT2	0.346237	0.594	0.401	3.24862e-30
PRELID1	0.436874	0.685	0.498	3.54227e-30
SLC25A5	0.609477	0.888	0.769	4.4827e-30
C1S	0.410409	0.326	0.188	4.54097e-30
SEC61G	0.407231	0.823	0.683	5.10557e-30
FKBP2	0.32308	0.81	0.689	5.92635e-30
DDIT3	0.330181	0.315	0.168	6.74622e-30
GUK1	0.417688	0.806	0.655	7.15242e-30
DYNLL1	0.346104	0.797	0.629	1.14158e-29
GNB2	0.380057	0.778	0.608	1.26537e-29
MRPS33	0.378866	0.455	0.283	1.26833e-29
CHPF	0.250851	0.407	0.239	1.68548e-29
AQP3	0.416535	0.774	0.609	2.02452e-29
FIBP	0.26812	0.375	0.21	2.18343e-29
AREG	0.6487	0.609	0.442	2.86271e-29
LGALS3BP	0.403793	0.776	0.753	5.25415e-29
TMED2	0.389612	0.741	0.578	5.90472e-29
S100A16	0.415945	0.615	0.431	6.29965e-29
HM13	0.325078	0.649	0.469	6.43152e-29
MTPN	0.356036	0.528	0.34	1.4215e-28
FAU	0.539926	0.991	0.952	1.62482e-28
HDLBP	0.400575	0.779	0.626	1.62923e-28
ARF1	0.313745	0.879	0.772	1.95421e-28
ADSS	0.306244	0.438	0.26	2.49358e-28
RPL10	0.572612	0.999	0.995	3.92548e-28
PDZK1IP1	0.5139	0.65	0.482	4.21386e-28
DNAJC2	0.295846	0.35	0.193	5.53679e-28
APRT	0.382313	0.795	0.646	6.4391e-28
RPL32	0.269952	0.998	0.975	7.43904e-28
YBX3	0.281891	0.736	0.573	1.37801e-27
ARMC10	0.268309	0.335	0.186	1.40143e-27
EIF1	0.336611	0.987	0.966	1.50729e-27
ADAM15	0.262036	0.382	0.223	3.03621e-27
BHLHE40	0.496657	0.562	0.405	3.34195e-27
CCDC85B	0.263094	0.285	0.149	4.16369e-27
MEST	0.279924	0.191	0.084	5.01448e-27
RPL22	0.262674	0.972	0.938	5.1976e-27
AP1S1	0.299202	0.408	0.245	1.06837e-26
SINHCAF	0.274833	0.43	0.265	1.28536e-26
ATP5MC3	0.327636	0.813	0.694	1.43748e-26
CCT3	0.344815	0.595	0.415	1.54582e-26
ASNS	0.25922	0.131	0.048	1.54966e-26
TRAF4	0.260159	0.519	0.334	1.70824e-26
EIF3F	0.368269	0.776	0.629	3.51651e-26
GALNT3	0.285983	0.433	0.263	3.73953e-26
SRSF9	0.325438	0.56	0.381	4.4191e-26
C16orf89	0.922542	0.681	0.664	5.6196e-26
FTL	1.30872	0.999	0.982	5.65842e-26
ARL1	0.265726	0.492	0.311	6.12325e-26
MEA1	0.280802	0.56	0.375	6.97434e-26
BIRC3	0.34108	0.484	0.32	8.7708e-26
CHCHD10	0.565554	0.634	0.46	8.8873e-26
HIST1H2BC	0.293517	0.158	0.065	1.72676e-25
RBM8A	0.324532	0.701	0.532	3.80532e-25
LAMC2	0.473566	0.416	0.245	5.45073e-25
SPCS1	0.315705	0.771	0.637	5.89723e-25
MRPL3	0.274647	0.469	0.293	7.1946e-25
CCND1	0.377401	0.724	0.59	7.8581e-25
TMEM14B	0.403127	0.703	0.535	9.27828e-25
HLA-A	0.523967	0.9	0.929	9.83638e-25
SSR3	0.438998	0.76	0.588	1.20408e-24
PDK4	0.287789	0.385	0.233	1.33109e-24
SLC35B1	0.297694	0.375	0.223	2.16948e-24
ZNHIT1	0.33377	0.713	0.532	2.89353e-24
SLC39A4	0.265208	0.445	0.279	3.17852e-24
AQP5	0.616273	0.346	0.221	5.156e-24
BUD23	0.257464	0.533	0.35	6.10965e-24
SQSTM1	0.38522	0.883	0.844	7.03717e-24
ACTR3	0.288961	0.525	0.351	7.29977e-24
MMADHC	0.278747	0.543	0.367	7.71859e-24
PERP	0.370656	0.753	0.626	1.06285e-23
HTATSF1	0.278056	0.367	0.217	1.11566e-23
KHDRBS1	0.293086	0.613	0.431	1.21778e-23
CTSD	0.370688	0.659	0.51	1.40854e-23
TSPO	0.305485	0.817	0.713	2.05925e-23
CTSC	0.369438	0.493	0.34	2.28573e-23
COA4	0.336381	0.481	0.313	3.02149e-23
MIDN	0.384098	0.528	0.371	3.36607e-23
COX8A	0.383586	0.886	0.762	3.44034e-23
TSEN34	0.282954	0.524	0.356	6.29188e-23
EIF3E	0.357875	0.768	0.634	8.53896e-23
SERBP1	0.270206	0.767	0.636	9.83719e-23
CBX3	0.274024	0.574	0.398	1.02688e-22
HSPE1	0.301417	0.778	0.629	1.16179e-22
ATP5MC1	0.390582	0.674	0.496	1.26123e-22
GPX4	0.261183	0.885	0.814	1.42179e-22
YIF1A	0.434498	0.572	0.41	1.54805e-22
TPM1	0.56356	0.61	0.446	1.83306e-22
PSMA5	0.2553	0.513	0.34	2.10909e-22
IFNGR2	0.301125	0.519	0.359	3.02151e-22
SNRPE	0.328526	0.577	0.416	5.09963e-22
DAD1	0.263002	0.792	0.682	6.54883e-22
PCBP2	0.309464	0.906	0.834	6.70244e-22
UBE2I	0.263666	0.599	0.435	7.97401e-22
TRMT112	0.304704	0.824	0.699	1.68558e-21
LSM8	0.269766	0.506	0.34	1.80259e-21
CORO1B	0.26469	0.51	0.341	2.51906e-21
C19orf48	0.268179	0.214	0.109	2.91311e-21
SNRPC	0.323999	0.592	0.428	3.18742e-21
CD63	0.250687	0.924	0.932	3.39141e-21
TUBB	0.396863	0.696	0.534	3.39394e-21
PPP2R1A	0.308779	0.65	0.493	3.70212e-21
CCT4	0.28792	0.575	0.404	3.84039e-21
ZFAS1	0.359359	0.861	0.746	4.14643e-21
RPS27L	0.466031	0.706	0.64	5.64214e-21
RPL22L1	0.322459	0.596	0.44	7.49011e-21
HAX1	0.31372	0.491	0.33	2.26814e-20
AADAC	0.317217	0.299	0.178	2.66742e-20
STMN1	0.279428	0.28	0.156	2.76534e-20
GFPT1	0.347041	0.451	0.3	6.53511e-20
AGR3	0.460908	0.675	0.624	6.62922e-20
TTC3	0.260237	0.622	0.456	1.09697e-19
POP7	0.290513	0.314	0.186	1.1096e-19
EIF3I	0.282488	0.628	0.465	1.21779e-19
MT-ATP6	0.308729	0.99	0.984	2.06755e-19
C8orf59	0.266839	0.676	0.52	2.10379e-19
TOMM22	0.271675	0.507	0.347	2.21168e-19
NCL	0.258399	0.855	0.761	2.49399e-19
KPNB1	0.261661	0.601	0.431	2.60918e-19
PARP1	0.258849	0.496	0.33	2.78506e-19
CUTA	0.280756	0.784	0.646	2.83986e-19
MT1E	0.325919	0.679	0.603	3.44029e-19
CD74	0.665549	0.87	0.94	4.33368e-19
ANKRD37	0.278142	0.394	0.252	6.11619e-19
BANF1	0.262198	0.737	0.593	7.24977e-19
SUMO2	0.304863	0.89	0.81	8.11577e-19
SNRPF	0.279026	0.64	0.477	9.67647e-19
STMP1	0.256983	0.556	0.395	9.82032e-19
SERTAD1	0.294001	0.517	0.363	1.00051e-18
MRPS12	0.282246	0.375	0.236	1.1172e-18
RPL36A	0.331835	0.846	0.763	1.35647e-18
IMPDH2	0.369974	0.559	0.42	2.45276e-18
RPL38	0.267322	0.935	0.877	2.67967e-18
CIB1	0.281469	0.681	0.554	2.97919e-18
LSM7	0.25991	0.676	0.521	2.98376e-18
UBD	0.36918	0.155	0.071	3.21635e-18
STRAP	0.322845	0.494	0.347	3.75978e-18
RTRAF	0.258416	0.641	0.491	4.11513e-18
PGLS	0.279377	0.606	0.448	5.0723e-18
HSBP1	0.254906	0.774	0.677	6.4267e-18
HLA-DQA1	0.397447	0.448	0.328	6.73065e-18
HMGN1	0.286687	0.799	0.706	7.3695e-18
NDUFB4	0.266908	0.811	0.711	8.65163e-18
BNIP3	0.445757	0.59	0.439	8.67984e-18
C1R	0.317211	0.466	0.336	9.95414e-18
COPS6	0.291504	0.525	0.373	1.09109e-17
ASPH	0.373191	0.76	0.625	1.09847e-17
CHMP2A	0.297349	0.704	0.548	1.47227e-17
HIST1H2BK	0.301518	0.286	0.175	1.863e-17
MIEN1	0.290069	0.599	0.439	2.00616e-17
EIF6	0.286162	0.59	0.43	2.01323e-17
RPL23	0.320544	0.919	0.816	2.33263e-17
AKR1A1	0.253705	0.559	0.407	2.44354e-17
NDUFS6	0.352563	0.652	0.502	2.53412e-17
PDCD6	0.358085	0.632	0.486	2.61865e-17
H1F0	0.427749	0.628	0.492	2.69007e-17
ILF2	0.254818	0.583	0.425	2.80535e-17
SLC1A5	0.298909	0.343	0.219	3.88131e-17
PFDN2	0.288727	0.584	0.427	4.35886e-17
SSSCA1	0.285619	0.371	0.238	5.71924e-17
YWHAB	0.287494	0.834	0.733	9.70099e-17
IGBP1	0.296473	0.449	0.304	1.22026e-16
JTB	0.273213	0.704	0.562	1.51299e-16
METTL26	0.323543	0.713	0.557	1.53351e-16
NDUFA6	0.259206	0.701	0.549	1.71374e-16
PSMA7	0.309544	0.767	0.627	1.82797e-16
GSTK1	0.257252	0.656	0.506	1.89734e-16
CXCL1	0.577911	0.197	0.107	2.25494e-16
TOMM20	0.330134	0.779	0.661	2.29665e-16
MLEC	0.301415	0.628	0.473	2.43031e-16
ARF5	0.291244	0.792	0.662	2.47843e-16
CARHSP1	0.269764	0.406	0.264	3.22837e-16
HERPUD1	0.364066	0.711	0.576	5.0621e-16
EIF3K	0.335914	0.805	0.682	5.08521e-16
MRPL36	0.302612	0.385	0.253	6.11372e-16
MMP24OS	0.28169	0.653	0.512	7.75984e-16
ATP6V0B	0.266967	0.693	0.546	8.32572e-16
PLA2G16	0.36652	0.649	0.502	3.09096e-15
CMBL	0.253422	0.258	0.153	3.17591e-15
TNFSF10	0.534179	0.374	0.267	3.84241e-15
SNU13	0.25442	0.74	0.608	6.62731e-15
RRAD	0.670138	0.299	0.198	7.53124e-15
BRD2	0.318401	0.67	0.551	2.13568e-14
FKBP4	0.292536	0.301	0.191	3.99875e-14
EIF3H	0.294613	0.791	0.687	6.68354e-14
PDAP1	0.272829	0.611	0.459	1.20227e-13
TUBA1C	0.267624	0.681	0.55	1.42922e-13
CACYBP	0.272224	0.424	0.293	1.09053e-12
CYCS	0.288518	0.585	0.443	1.21669e-12
DNPH1	0.274937	0.51	0.375	1.70049e-12
HLA-DRB1	0.643061	0.726	0.842	1.9803e-12
MRPS34	0.258158	0.56	0.417	3.02657e-12
C7orf50	0.290924	0.512	0.373	3.10399e-12
SSR2	0.309483	0.853	0.762	8.54313e-12
HIGD2A	0.27982	0.745	0.611	1.04775e-11
YWHAZ	0.280334	0.803	0.728	2.82696e-11
PRR13	0.259394	0.731	0.607	1.00262e-08
DUSP23	0.33363	0.526	0.424	1.57624e-08
ATP5F1B	0.261804	0.767	0.678	8.10628e-08
TCIM	0.511897	0.637	0.558	8.58463e-08
CXCL3	0.321823	0.265	0.18	1.56221e-07
CCL20	0.364559	0.132	0.075	2.1335e-07
CCL2	0.276765	0.162	0.098	4.1821e-07
ATF3	0.444186	0.651	0.613	6.18835e-07
HLA-DQB1	0.308003	0.619	0.566	1.12191e-05
HSPA8	0.375968	0.79	0.736	2.89076e-05
HP	1.18605	0.172	0.118	4.4058e-05
PGC	0.405851	0.494	0.653	5.55768e-05
CST3	0.311782	0.852	0.953	0.000246805
HLA-DPA1	0.40631	0.695	0.733	0.000687062
JUNB	0.43567	0.798	0.816	0.0109929
HLA-DRA	0.358789	0.716	0.783	0.164391
P - values were calculated by two-sided Wilcoxon Rank-Sum test with a Benjamini–Hochberg correction.

## Sheet: Table 9
Supplementary Table 9. Fractions of human alveolar and malignant cells with KRASG12D mutations.
Group	ncell with KRASG12D	Fraction
KACs, all samples	15	0.0426136
KACs, KM-LUADs	13	0.122642
Malignant cells, all LUADs	1192	0.219077
Malignant cells, KM-LUADs	1191	0.89819
KACs, all LUADs	13	0.0698925
KACs, normal tissues	2	0.0118343
KACs, KM normal tissues	2	0.021978
Other AICs	0	0
AT2	0	0
AT1	0	0

[truncated: 3 more sheets: Table 10, Table 11, Table 12]
