# Supplementary material for: An atlas of epithelial cell states and plasticity in lung adenocarcinoma
Source: Nature. 2024 Feb 28;627(8004):656–63. doi: 10.1038/s41586-024-07113-9 (PMC10954546; doi:10.1038/s41586-024-07113-9)
Supplement: Supplementary file 5 — Source Data Fig. 3 [file 41586_2024_7113_MOESM5_ESM.xlsx]

## Sheet: Sheet1
3b
Malignant cells					KACs
EOE, saline	EOE, NNK	7 mo., saline	7 mo.,NNK		EOE, saline	EOE, NNK	7 mo., saline	7 mo.,NNK
0.00419727	0.0076864	0.00990099	0.161512		0.0438144	0.11837	0.0186916	0.0171821
0	0.0117647	0	0.712426		0.026616	0.08	0.0182648	0.119527
0	0.00665557	0	0.640053		0.0233918	0.126456	0.0194805	0.134398
0	0.0027027	0	0.117647		0.0377754	0.1	0.00660066	0.0512334
