# Supplementary material for: An atlas of epithelial cell states and plasticity in lung adenocarcinoma
Source: Nature. 2024 Feb 28;627(8004):656–63. doi: 10.1038/s41586-024-07113-9 (PMC10954546; doi:10.1038/s41586-024-07113-9)
Supplement: Supplementary file 6 — Source Data Fig. 4 [file 41586_2024_7113_MOESM6_ESM.xlsx]

## Sheet: Sheet1
4c					4e
AT1	AT2	KAC/KAC-like	Early/AT2-like tumour		tdT+ tissue, EOE	tdT+ tissue, follow up after EOE		tdT+ Lamp3+/total tdT+, EOE	tdT+ Lamp3+/total tdT+, follow up after EOE	tdT+ Lamp3+/total tdT+, tumour
0.0254425	0.115597	0.19635	0.662611		20	35		73.6842	24.3243	95.9016
0.0155148	0.107193	0.124118	0.753173		15	30		60.4396	59	73.1707
0.013245	0.754967	0.0612583	0.17053		15	40		80.7018	62.5	100
0.0101744	0.77907	0.0494186	0.161337		10	25		62.9032	59.7122	96.1165
					10	35		13.6364	57.732	97.7901
					25	15		63.4615	39.2157	90
										100
										100
										99.7253
										88.5714
