# Supplementary material for: An atlas of epithelial cell states and plasticity in lung adenocarcinoma
Source: Nature. 2024 Feb 28;627(8004):656–63. doi: 10.1038/s41586-024-07113-9 (PMC10954546; doi:10.1038/s41586-024-07113-9)
Supplement: Supplementary file 7 — Source Data Extended Data Fig. 7 [file 41586_2024_7113_MOESM7_ESM.xlsx]

## Sheet: Sheet1
ED7g
AT2					AT1
EOE, saline	EOE, NNK	7 mo., saline	7 mo.,NNK		EOE, saline	EOE, NNK	7 mo., saline	7 mo.,NNK
0.53866	0.630284	0.0654206	0.247423		0.0773196	0.138355	0.336449	0.0549828
0.599493	0.569412	0.0319635	0.0331361		0.0709759	0.0988235	0.0730594	0.0295858
0.383041	0.47421	0.0616883	0.0578842		0.114035	0.159734	0.0779221	0.0405855
0.693599	0.535135	0.0429043	0.111954		0.100735	0.110811	0.0264026	0.225806
