# Supplementary material for: An atlas of epithelial cell states and plasticity in lung adenocarcinoma
Source: Nature. 2024 Feb 28;627(8004):656–63. doi: 10.1038/s41586-024-07113-9 (PMC10954546; doi:10.1038/s41586-024-07113-9)
Supplement: Supplementary file 8 — Source Data Extended Data Fig. 9 [file 41586_2024_7113_MOESM8_ESM.xlsx]

## Sheet: Sheet1
ED9f
Mouse KAC, normal	Mouse KAC, LUAD		Mouse KAC, Normal	Mouse KAC, AAH	Mouse KAC, LUAD
19.7297	19.6907		9.85437	10.2322	9.96993
19.626	19.586		9.43556	9.54006	9.61283
19.8693	20.1979		9.75896	9.94645	9.72022
19.6006	19.964		9.23675	9.56601	9.59312
19.6254	19.9766		9.92817	9.94871	10.0924
19.6085	19.6379		9.5925	9.84818	9.75876
19.5932	19.5606		9.83515	9.91593	9.84281
19.5976	19.7049		9.49213	9.44116	9.44691
19.6006	19.9212		9.60206	10.0648	9.73259
19.5381	20.1093		9.28569	9.54382	9.73565
19.6698	19.7246		9.60304	9.99767	9.79526
19.2865	19.6379		9.7692	9.94193	9.76672
19.4462	19.9694		9.48713	9.4812	9.66044
19.6689	19.803		9.17017	9.3162	9.42486
19.3614	19.2138		9.6133	9.82842	9.78123
19.6485	19.7711
19.6377	19.7943
19.7832	19.4683
19.5009	19.825
19.3862	19.6666
19.688	19.8909
19.6574	19.7627
19.5386	19.6574
19.5718	19.4903
19.4556	19.5428
19.4983	19.4618
19.4765	19.6869
19.4054	19.9469
19.5397	20.0999
19.2768	20.0798
19.4902	19.3196
19.2509	19.5019
19.2712	19.5057
19.3617	19.5188
19.4161	19.9269
19.2698	19.6675
19.5533	19.8809
19.3088	19.9857
19.2244	20.3412
19.2934	20.1378
19.3738	19.9766
19.4539	19.8949
19.5032	19.9125
19.3531	19.8301
19.8604	20.1528
19.3909	19.517
19.3154	19.7665
19.3392	19.601
19.4439	19.5072
19.4683	19.3884
19.3668	19.7951
19.58	20.031
