# Supplementary material for: An atlas of epithelial cell states and plasticity in lung adenocarcinoma
Source: Nature. 2024 Feb 28;627(8004):656–63. doi: 10.1038/s41586-024-07113-9 (PMC10954546; doi:10.1038/s41586-024-07113-9)
Supplement: Supplementary file 9 — Source Data Extended Data Fig. 10 [file 41586_2024_7113_MOESM9_ESM.xlsx]

## Sheet: Sheet1
ED10a
Parental	Sphere
6.52794	6.77226
6.54972	6.57531
6.53289	6.63824
