# Supplementary material for: An atlas of epithelial cell states and plasticity in lung adenocarcinoma
Source: Nature. 2024 Feb 28;627(8004):656–63. doi: 10.1038/s41586-024-07113-9 (PMC10954546; doi:10.1038/s41586-024-07113-9)
Supplement: Supplementary file 10 — Source Data Extended Data Fig. 12 [file 41586_2024_7113_MOESM10_ESM.xlsx]

## Sheet: Sheet1
ED12a			ED12b, LKR13					MDA-F471						ED12d
Saline	NNK		-	1	10	40	100	-	1	10	40	100		DMSO	MRTX1133
300	400		0.965714	0.926778	0.902801	0.65147	0.567357	0.901526	0.856233	0.727432	0.757276	0.605761		500	200
300	400		0.982668	0.952489	0.942254	0.621817	0.759405	0.976696	0.894595	0.844211	0.705079	0.671127		500	300
300	400		0.993593	0.966042	0.904329	0.778462	0.513882	0.941217	0.887829	0.786516	0.701938	0.643942		500	180
300	400		0.9322	0.947396		0.626663		0.961153	0.914471	0.848621	0.728097	0.637115		500	600
220	400		0.905832	0.965139				0.950642	0.919062	0.815635	0.727734	0.655662		600	500
220	400		0.969279	0.934286				0.90793	0.884204	0.72272	0.693782	0.58674		600	400
220	420		0.936635	0.909775				0.955595	0.891997	0.810621	0.718914			600	300
200	420							0.892722	0.854843		0.740481			600	100
200	180										0.767063			400	150
200	180										0.748698			800	200
200	180										0.695595			600	100
200	180													1000	100
200	180													500	100
200	180													500	100
200	180													800	180
200	180													500	200
200	500													200	100
200	500													800	800
200	500													1000	600
200	500													400	100
200	300													400	200
200	300													600	200
200	300													300	200
180	300													600	100
180	300													600	400
180	300													600	300
180	300													600	400
180	300													800	600
180	350													1000	500
180	350													200	400
180	380													600	400
180	380													500	100
180	380													400	300
400	380													800	400
280	380													700	400
170	380													550	200
210	380													600	400
220	380													500	100
300	250														100
300	250														100
100	200														400
100	200														200
100	200														100
100	200														400
100	180														300
100	180														100
100	650														100
100	650														200
100	600														180
100	600														300
190	600														400
190	600														200
190	600														200
190	600
190	600
150	600
150	800
150	800
150	800
150	800
150	800
150	800
150	800
	800
	800
	800
